# Supplementary material for: Transmissibility of SARS-CoV-2 B.1.1.214 and Alpha Variants during 4 COVID-19 Waves, Kyoto, Japan, January 2020–June 2021
Source: Emerg Infect Dis. 2022 Aug;28(8):1569–77. doi: 10.3201/eid2808.220420 (PMC9328921; doi:10.3201/eid2808.220420)
Supplement: Appendix 1 — Accession numbers for SARS-CoV-2 genomes used in a study of transmissibility of SARS-CoV-2 B.1.1.214 and Alpha variants during 4 COVID-19 waves, Kyoto, Japan, January 2020–June 2021. [file 22-0420-Techapp-s1.xlsx]

## Sheet: 22-0420 Appendix 1 Table
Article DOI: https://doi.org/10.3201/eid2808.220420
Transmissibility of SARS-CoV-2 B.1.1.214 and Alpha Variants during 4 COVID-19 Waves, Kyoto, Japan, January 2020–June 2021
Appendix 1
Appendix 1 Table. SARS-CoV-2 genomes sequenced in a study of transmissibility of SARS-CoV-2 B.1.1.214 and Alpha variants during 4 COVID-19 waves, Kyoto, Japan, January 2020–June 2021
Sample identification	Reference genome coverage	Depth of coverage (median)	Date	Lineage	GISAID accession no.
KP536	0.9593	1256	2020-11	B.1.1.214	EPI_ISL_10341815
KP549	0.9406	645	2020-11	B.1.1.214	EPI_ISL_10341816
CL0092	0.9911	1183	2020-09	B.1.1.284	EPI_ISL_10341817
CL0329	0.9747	1130	2020-10	B.1.1.284	EPI_ISL_10341818
KP537	0.9918	88	2020-11	B.1.1.284	EPI_ISL_10341819
KP550	0.9866	81	2020-11	B.1.1.214	EPI_ISL_10341820
CL0385	0.9718	850	2020-10	B.1.1.284	EPI_ISL_10341821
KP487	0.9965	111	2020-10	B.1.1.214	EPI_ISL_10341822
KP540	0.9959	77	2020-11	B.1.1.214	EPI_ISL_10341823
KP551	0.9738	54	2020-12	B.1.1.214	EPI_ISL_10341824
KP492	0.9352	554	2020-11	B.1.1	EPI_ISL_10341825
KP541	0.9964	106	2020-11	B.1.1.214	EPI_ISL_10341826
CL0095	0.9325	652	2020-09	B.1.1.284	EPI_ISL_10341827
KP473	0.9855	908	2020-09	B.1.1.214	EPI_ISL_10341828
KP493	0.987	1308	2020-11	B.1.1.214	EPI_ISL_10341829
KP542	0.9597	76	2020-11	B.1.1.214	EPI_ISL_10341830
KP555	0.9261	938	2020-12	B.1.1.214	EPI_ISL_10341831
KP479	0.9981	108	2020-10	B.1.1.284	EPI_ISL_10341832
KP495	0.9646	1037	2020-11	B.1.1.214	EPI_ISL_10341833
KP543	0.9965	102	2020-11	B.1.1.284	EPI_ISL_10341834
KP557	0.9844	1716	2020-12	B.1.1.214	EPI_ISL_2897162
CL0001	0.9324	708	2020-09	B.1.1.284	EPI_ISL_10341835
CL0003	0.9822	1355	2020-09	B.1.1.284	EPI_ISL_10341836
CL0004	0.9774	1252	2020-09	B.1.1.284	EPI_ISL_10341837
KP482	0.9579	1143	2020-10	B.1.1	EPI_ISL_10341838
KP498	0.9864	104	2020-11	B.1.1.214	EPI_ISL_10341839
KP548	0.9967	61	2020-11	B.1.1.214	EPI_ISL_10341840
KP460	0.9969	108	2020-08	B.1.1.284	EPI_ISL_10341841
KP463	0.9969	106	2020-09	B.1.1.284	EPI_ISL_10341842
KP467	0.9597	786	2020-08	B.1.1.284	EPI_ISL_10589516
KP470	0.9542	1315	2020-09	B.1.1.214	EPI_ISL_10341843
KP227-4	0.9785	85	2020-05	B.1.1.48	EPI_ISL_10341844
KP480x10	0.9908	107	2020-10	B.1.1	EPI_ISL_10341845
KP617	0.9814	92	2020-12	B.1.1.214	EPI_ISL_10341846
KP618	0.9775	83	2020-12	B.1.1.214	EPI_ISL_10341847
KP620	0.9957	93	2020-12	B.1.1.214	EPI_ISL_10341848
KP663	0.9865	943	2021-01	B.1.1.214	EPI_ISL_10341849
AG0574	0.9959	590	2021-01	B.1.1.214	EPI_ISL_10341850
AG0659	0.996	562	2021-01	B.1.1.214	EPI_ISL_10341851
KP664	0.9925	824	2021-01	B.1.1.214	EPI_ISL_2897163
AG0583	0.996	597	2021-01	B.1.1	EPI_ISL_10589465
AG0664	0.996	923	2021-01	B.1.1.214	EPI_ISL_10341852
CL1990	0.985	843	2021-01	B.1.1.214	EPI_ISL_2897164
AG0586	0.9901	676	2021-01	B.1.1.214	EPI_ISL_2897165
AG0666	0.9754	482	2021-01	B.1.1	EPI_ISL_10341853
CL2196	0.997	951	2021-01	B.1.1.214	EPI_ISL_2897166
CL2199	0.9953	1072	2021-01	B.1.1.214	EPI_ISL_2897167
AG0590	0.9562	175	2021-01	B.1.1.214	EPI_ISL_10341854
AG0671	0.996	594	2021-01	B.1.1.214	EPI_ISL_10341855
KP656	0.996	870	2021-01	B.1.1	EPI_ISL_10589526
AG0501	0.9935	635	2020-12	B.1.1.214	EPI_ISL_10341856
KP657	0.9626	374	2021-01	R.1	EPI_ISL_10341857
AG0537	0.996	591	2021-01	B.1.1.214	EPI_ISL_10341858
AG0689	0.9958	448	2021-01	B.1.1.214	EPI_ISL_10341859
KP661	0.9897	748	2021-01	B.1.1.214	EPI_ISL_10341860
AG0573	0.9948	537	2021-01	B.1.1.214	EPI_ISL_10341861
AG0656	0.9848	416	2021-01	B.1.1	EPI_ISL_10341862
AG0723	0.9902	437	2021-01	B.1.1.214	EPI_ISL_2897168
CL3177	0.9769	50	2021-02	B.1.1.214	EPI_ISL_10341863
CL3185	0.9946	48	2021-02	B.1.1.214	EPI_ISL_2897169
CL3205	0.9598	44	2021-02	B.1	EPI_ISL_10341864
CL2331	0.9961	50	2021-01	B.1.1.214	EPI_ISL_2897170
CL2360	0.9873	47	2021-01	B.1.1.214	EPI_ISL_2897171
CL2330	0.9587	45	2021-01	B.1.1.214	EPI_ISL_10341865
FK0861	0.9982	1766	2021-01	B.1.1.214	EPI_ISL_2897172
FK0869	0.9982	1175	2021-01	B.1.1.214	EPI_ISL_10341866
FK0877	0.9779	676	2021-01	B.1.1.214	EPI_ISL_10341867
FK0885	0.9972	888	2021-01	B.1.1.214	EPI_ISL_2897173
FK0893	0.9973	945	2021-01	B.1.1.214	EPI_ISL_10341868
FK0901	0.9984	1607	2021-01	B.1.1.214	EPI_ISL_10341869
FK0909	0.9842	504	2021-01	B.1.1.214	EPI_ISL_10341870
FK0917	0.9983	1193	2021-01	B.1.1.214	EPI_ISL_10341871
FK0925	0.998	974	2021-01	B.1.1.214	EPI_ISL_2897174
FK0933	0.9974	1411	2021-01	B.1.1.214	EPI_ISL_2897175
FK0846	0.9983	1083	2020-11	B.1.1.284	EPI_ISL_10341872
FK0854	0.9983	1880	2020-12	B.1.1.214	EPI_ISL_2897176
FK0862	0.999	1798	2021-01	B.1.1.214	EPI_ISL_10341873
FK0870	0.9985	858	2021-01	B.1.1.214	EPI_ISL_10341874
FK0878	0.9993	1671	2021-01	B.1.1.214	EPI_ISL_2897177
FK0886	0.9621	425	2021-01	B.1.1.214	EPI_ISL_10341875
FK0894	0.9631	342	2021-01	B.1.1.214	EPI_ISL_10589538
FK0902	0.9979	836	2021-01	B.1.1.214	EPI_ISL_10341876
FK0910	0.9568	753	2021-01	B.1.1.214	EPI_ISL_10341877
FK0918	0.9991	1611	2021-01	B.1.1.214	EPI_ISL_10341878
FK0926	0.9602	375	2021-01	B.1.1.101	EPI_ISL_10341879
FK0934	0.9937	1065	2021-01	B.1.1.214	EPI_ISL_2897178
FK0855	0.9595	529	2020-12	B.1.1.45	EPI_ISL_10341880
FK0863	0.9972	1689	2021-01	B.1.1.214	EPI_ISL_10341881
FK0871	0.9981	1042	2021-01	B.1.1.214	EPI_ISL_10341882
FK0879	0.987	882	2021-01	B.1.1.214	EPI_ISL_2897179
FK0887	0.9582	193	2021-01	B.1.1.214	EPI_ISL_10341883
FK0911	0.971	653	2021-01	B.1.1.214	EPI_ISL_10341884
FK0919	0.9937	1279	2021-01	B.1.1.214	EPI_ISL_10341885
FK0927	0.9982	933	2021-01	B.1.1.214	EPI_ISL_2897180
FK0848	0.9771	647	2020-12	B.1.1.214	EPI_ISL_10341886
FK0856	0.9976	1548	2020-12	B.1.1.214	EPI_ISL_2897181
FK0864	0.9986	1099	2021-01	B.1.1.214	EPI_ISL_2897182
FK0872	0.9984	1301	2021-01	B.1.1.7	EPI_ISL_10341887
FK0880	0.9987	1117	2021-01	B.1.1.214	EPI_ISL_2897183
FK0888	0.9012	122	2021-01	B.1.1.214	EPI_ISL_10341888
FK0896	0.9984	1429	2021-01	B.1.1.214	EPI_ISL_10341889
FK0904	0.9701	592	2021-01	B.1.1.214	EPI_ISL_10341890
FK0912	0.9982	1558	2021-01	B.1.1.214	EPI_ISL_10341891
FK0920	0.9982	1531	2021-01	B.1.1.214	EPI_ISL_10341892
FK0928	0.9978	1081	2021-01	B.1.1.214	EPI_ISL_2897184
FK0936	0.999	1066	2021-01	B.1.1.214	EPI_ISL_10341893
FK0849	0.9888	1241	2020-12	B.1.1.214	EPI_ISL_2897185
FK0865	0.9989	1234	2021-01	B.1.1.284	EPI_ISL_10341894
FK0873	0.9981	1361	2021-01	B.1.1.214	EPI_ISL_2897186
FK0881	0.9975	1216	2021-01	B.1.1.214	EPI_ISL_2897187
FK0889	0.9977	1037	2021-01	B.1.1.214	EPI_ISL_2897188
FK0897	0.9985	1705	2021-01	B.1.1.214	EPI_ISL_10341895
FK0905	0.9947	767	2021-01	B.1.1.214	EPI_ISL_10341896
FK0913	0.9983	1144	2021-01	B.1.1.214	EPI_ISL_10341897
FK0929	0.9699	408	2021-01	B.1.1.214	EPI_ISL_10341898
FK0937	0.9989	1114	2021-01	B.1.1.214	EPI_ISL_2897189
FK0850	0.9991	1373	2020-12	B.1.1.214	EPI_ISL_2897190
FK0858	0.9986	1820	2021-01	B.1.1.214	EPI_ISL_2897191
FK0866	0.9589	464	2021-01	B.1.1.214	EPI_ISL_10341899
FK0882	0.9908	653	2021-01	B.1.1.214	EPI_ISL_2897192
FK0890	0.9879	618	2021-01	B.1.1.214	EPI_ISL_2897193
FK0898	0.9911	1068	2021-01	B.1.1.214	EPI_ISL_10341900
FK0906	0.9929	1165	2021-01	B.1.1.214	EPI_ISL_10341901
FK0914	0.9994	1077	2021-01	B.1.1.214	EPI_ISL_10341902
FK0922	0.9875	858	2021-01	B.1.1.214	EPI_ISL_10341903
FK0851	0.9472	436	2020-12	B.1.1.214	EPI_ISL_10341904
FK0859	0.9973	1159	2021-01	B.1.1.214	EPI_ISL_2897194
FK0867	0.9991	1262	2021-01	B.1.1.214	EPI_ISL_10341905
FK0875	0.986	769	2021-01	B.1.1.214	EPI_ISL_10341906
FK0883	0.9874	759	2021-01	B.1.1.214	EPI_ISL_2897195
FK0891	0.9993	1146	2021-01	B.1.1.214	EPI_ISL_2897196
FK0899	0.9966	1748	2021-01	B.1.1.214	EPI_ISL_10341907
FK0907	0.9939	1138	2021-01	B.1.1.214	EPI_ISL_2897197
FK0923	0.9905	696	2021-01	B.1.1.214	EPI_ISL_10341908
FK0931	0.9984	1197	2021-01	B.1.1.214	EPI_ISL_2897198
FK0939	0.9986	1147	2021-01	B.1.1.214	EPI_ISL_2897199
FK0860	0.9903	1447	2021-01	B.1.1.214	EPI_ISL_10341909
FK0868	0.9983	1499	2021-01	B.1.1.214	EPI_ISL_10341910
FK0876	0.9899	809	2021-01	B.1.1.214	EPI_ISL_10341911
FK0884	0.9984	1546	2021-01	B.1.1.214	EPI_ISL_2897200
FK0892	0.9915	624	2021-01	B.1.1.214	EPI_ISL_2897201
FK0900	0.9982	1515	2021-01	B.1.1.214	EPI_ISL_10341912
FK0908	0.9636	410	2021-01	B.1.1.214	EPI_ISL_10341913
FK0916	0.9989	1504	2021-01	B.1.1.214	EPI_ISL_10341914
FK0924	0.9982	1529	2021-01	B.1.1.214	EPI_ISL_2897202
FK0932	0.9983	1191	2021-01	B.1.1.214	EPI_ISL_2897203
FK0948	0.9911	1143	2021-01	B.1.1.214	EPI_ISL_2897204
FK0956	0.9983	1704	2021-01	B.1.1.214	EPI_ISL_2897205
FK0964	0.9943	1019	2021-01	B.1.1.214	EPI_ISL_2897206
FK0972	0.9844	819	2021-01	B.1.1.214	EPI_ISL_10341915
FK0980	0.9982	1811	2021-01	B.1.1.214	EPI_ISL_2897207
FK0988	0.9023	329	2021-01	B.1	EPI_ISL_10589520
FK1004	0.9462	249	2021-01	B.1.1.101	EPI_ISL_10341916
FK1028	0.9982	1415	2021-01	B.1.1	EPI_ISL_10589466
FK0941	0.998	1597	2021-01	B.1.1.214	EPI_ISL_2897208
FK0949	0.998	1551	2021-01	B.1.1.214	EPI_ISL_2897209
FK0957	0.9294	402	2021-01	B.1.1.214	EPI_ISL_10341917
FK0965	0.9992	1834	2021-01	B.1.1.214	EPI_ISL_2897210
FK0973	0.9874	557	2021-01	B.1.1.214	EPI_ISL_10341918
FK0981	0.9986	1148	2021-01	B.1.1.214	EPI_ISL_2897211
FK0997	0.986	251	2021-01	B.1.1.214	EPI_ISL_2897212
FK1005	0.998	1634	2021-01	B.1.1.214	EPI_ISL_10341919
FK1013	0.9984	1568	2021-01	B.1.1.214	EPI_ISL_10341920
FK1021	0.9982	876	2021-01	B.1.1.214	EPI_ISL_10341921
FK0942	0.9982	1445	2021-01	B.1.1.214	EPI_ISL_2897213
FK0950	0.9986	1622	2021-01	B.1.1.214	EPI_ISL_2897214
FK0958	0.9985	1271	2021-01	B.1.1.214	EPI_ISL_2897215
FK0966	0.9221	173	2021-01	B.1	EPI_ISL_10341922
FK0982	0.9544	244	2021-01	B.1	EPI_ISL_10341923
FK0990	0.9547	328	2021-01	B.1.1.214	EPI_ISL_10341924
FK0998	0.9634	440	2021-01	B.1.1.214	EPI_ISL_10341925
FK1006	0.9986	992	2021-01	B.1.1.214	EPI_ISL_10341926
FK1014	0.9909	1440	2021-01	B.1.1.214	EPI_ISL_10341927
FK1030	0.9859	794	2021-01	B.1.1.214	EPI_ISL_2897216
FK0943	0.9983	1878	2021-01	B.1.1.214	EPI_ISL_2897217
FK0951	0.9984	1751	2021-01	B.1.1.214	EPI_ISL_2897218
FK0967	0.951	668	2021-01	B.1.1.214	EPI_ISL_10341928
FK0975	0.9984	2113	2021-01	B.1.1.214	EPI_ISL_10341929
FK0983	0.9986	1744	2021-01	B.1.1.214	EPI_ISL_2897219
FK0999	0.9983	1579	2021-01	B.1.1.214	EPI_ISL_2897220
FK1007	0.9421	272	2021-01	B.1.1.214	EPI_ISL_10341930
FK1015	0.9827	1039	2021-01	B.1.1.214	EPI_ISL_10341931
FK1031	0.9742	912	2021-01	B.1.1	EPI_ISL_10589529
FK0944	0.9981	1278	2021-01	B.1.1.214	EPI_ISL_2897221
FK0952	0.9993	1843	2021-01	B.1.1.214	EPI_ISL_2897222
FK0960	0.996	1167	2021-01	B.1.1.214	EPI_ISL_2897223
FK0968	0.9984	1877	2021-01	B.1.1.214	EPI_ISL_10341932
FK0976	0.9973	1301	2021-01	B.1.1.214	EPI_ISL_10341933
FK0984	0.9986	1708	2021-01	B.1.1.214	EPI_ISL_2897224
FK1000	0.9985	946	2021-01	B.1.1.214	EPI_ISL_2897225
FK1008	0.9981	1491	2021-01	B.1.1.214	EPI_ISL_10341934
FK1016	0.957	355	2021-01	B.1.1	EPI_ISL_10341935
FK1032	0.9972	1308	2021-01	B.1.1.214	EPI_ISL_2897226
FK0945	0.9929	1205	2021-01	B.1.1.214	EPI_ISL_2897227
FK0953	0.997	1231	2021-01	B.1.1.214	EPI_ISL_2897228
FK0961	0.9736	517	2021-01	B.1.1.214	EPI_ISL_10341936
FK0969	0.9993	1653	2021-01	B.1.1.214	EPI_ISL_2897229
FK0977	0.9984	1880	2021-01	B.1.1.214	EPI_ISL_10341937
FK0985	0.9985	1734	2021-01	B.1.1.214	EPI_ISL_2897230
FK1001	0.9224	509	2021-01	B.1.1.214	EPI_ISL_10589514
FK1009	0.9158	577	2021-01	B.1.1.214	EPI_ISL_10589515
FK1017	0.9825	830	2021-01	B.1.1.214	EPI_ISL_10341938
FK1033	0.9982	1129	2021-01	B.1.1.214	EPI_ISL_10341939
FK0946	0.9426	193	2021-01	B.1.1.101	EPI_ISL_10341940
FK0954	0.9975	1423	2021-01	B.1.1.214	EPI_ISL_2897231
FK0962	0.9898	1144	2021-01	B.1.1.214	EPI_ISL_2897232
FK0970	0.9977	1381	2021-01	B.1.1.214	EPI_ISL_10341941
FK0978	0.9985	1893	2021-01	B.1.1.214	EPI_ISL_2897233
FK0986	0.9943	1048	2021-01	B.1.1	EPI_ISL_10589467
FK0994	0.9982	1762	2021-01	B.1.1.214	EPI_ISL_10341942
FK1010	0.9983	1145	2021-01	B.1.1.214	EPI_ISL_10341943
FK1018	0.9982	1519	2021-01	B.1.1.214	EPI_ISL_10341944
FK1026	0.9722	527	2021-01	B.1.1	EPI_ISL_10589531
FK0947	0.9985	1193	2021-01	B.1.1.214	EPI_ISL_2897234
FK0955	0.999	1085	2021-01	B.1.1.214	EPI_ISL_2897235
FK0971	0.9981	1855	2021-01	B.1.1.214	EPI_ISL_10341945
FK0979	0.9857	1227	2021-01	B.1.1.214	EPI_ISL_2897236
FK0995	0.9523	351	2021-01	B.1.1.214	EPI_ISL_10341946
FK1003	0.9966	1268	2021-01	B.1.1.214	EPI_ISL_2897237
FK1011	0.9315	489	2021-01	B.1.1.45	EPI_ISL_10341947
FK1019	0.9967	1208	2021-01	B.1.1.214	EPI_ISL_10341948
FK1035	0.9976	1186	2021-01	B.1.1	EPI_ISL_10589468
FK1043	0.9726	402	2021-01	B.1.1.214	EPI_ISL_10341949
FK1051	0.998	1532	2021-02	B.1.1	EPI_ISL_10589469
FK0822	0.9983	1716	2021-01	B.1.1	EPI_ISL_10589470
FK0830	0.9981	1381	2021-01	B.1.1.7	EPI_ISL_10341950
FK0838	0.9916	627	2021-01	B.1.1.214	EPI_ISL_10341951
AG0749	0.9963	609	2021-02	B.1.1.214	EPI_ISL_10341952
KP423	0.9613	507	2020-08	B.1.1.284	EPI_ISL_10341953
KP435	0.998	1638	2020-08	B.1.1.284	EPI_ISL_10341954
FK1036	0.9919	1253	2021-01	B.1.1	EPI_ISL_10589471
FK1044	0.9939	1135	2021-01	B.1.1	EPI_ISL_10589472
FK1052	0.9974	1421	2021-02	B.1.1.214	EPI_ISL_10341955
FK0823	0.9985	1519	2021-01	B.1.1	EPI_ISL_10589473
FK0839	0.9988	1227	2021-01	B.1.1.214	EPI_ISL_10341956
AG0758	0.9948	838	2021-02	B.1.1	EPI_ISL_10589474
KP424	0.9975	944	2020-08	B.1.1.284	EPI_ISL_10341957
KP439	0.9752	584	2020-08	B.1.1.284	EPI_ISL_10341958
FK1037	0.9862	1139	2021-01	B.1.1	EPI_ISL_10589522
FK1045	0.9621	410	2021-01	B.1.1.214	EPI_ISL_10341959
FK0824	0.9982	981	2021-01	B.1.1.214	EPI_ISL_10341960
FK0832	0.9984	1370	2021-01	B.1.1	EPI_ISL_10589507
FK0840	0.9981	1261	2021-01	B.1.1.214	EPI_ISL_10341961
AG0771	0.9985	1211	2021-02	B.1.1.7	EPI_ISL_10341962
KP425	0.9986	1637	2020-08	B.1.1.214	EPI_ISL_10341963
KP440	0.9986	1872	2020-08	B.1.1.284	EPI_ISL_10341964
FK1038	0.9987	1902	2021-01	B.1.1	EPI_ISL_10589475
FK1046	0.994	1388	2021-02	B.1.1.214	EPI_ISL_10341965
FK1054	0.9984	1610	2021-02	B.1.1	EPI_ISL_10589476
FK0825	0.9983	1450	2021-01	B.1.1.214	EPI_ISL_10341966
FK0833	0.9926	776	2021-01	B.1.1.214	EPI_ISL_2897238
FK0841	0.9984	1301	2021-01	B.1.1.214	EPI_ISL_10341967
FK1039	0.9984	1511	2021-01	B.1.1	EPI_ISL_10589477
FK0818	0.9983	1837	2021-01	B.1.1.214	EPI_ISL_10341968
FK0842	0.998	1550	2021-01	B.1.1	EPI_ISL_10589478
KP444	0.9922	1083	2020-08	B.1.1.284	EPI_ISL_10341969
FK1040	0.9936	1161	2021-01	B.1.1	EPI_ISL_10589479
FK0827	0.9992	1382	2021-01	B.1.1	EPI_ISL_10589480
FK0835	0.9986	1827	2021-01	B.1.1.214	EPI_ISL_2897239
FK0843	0.9992	1618	2021-01	B.1.1	EPI_ISL_10589481
KP419	0.9964	1114	2020-08	B.1.1.284	EPI_ISL_10341970
KP446	0.9994	1403	2020-08	B.1.1.284	EPI_ISL_10341971
FK1041	0.9879	694	2021-01	B.1.1.214	EPI_ISL_2897240
FK0828	0.9984	1500	2021-01	B.1.1.214	EPI_ISL_10341972
FK0836	0.9513	508	2021-01	B.1.1.214	EPI_ISL_10589544
FK0844	0.9991	1484	2021-01	B.1.1	EPI_ISL_10589482
KP421	0.9916	748	2020-08	B.1.1.284	EPI_ISL_10341973
KP431	0.9981	1179	2020-08	B.1.1.284	EPI_ISL_10341974
FK0821	0.9988	1683	2021-01	B.1.1	EPI_ISL_10589483
FK0829	0.9981	1119	2021-01	B.1.1.214	EPI_ISL_10341975
FK0837	0.9991	1602	2021-01	B.1.1.214	EPI_ISL_10341976
KP422	0.9986	1327	2020-08	B.1.1.284	EPI_ISL_10341977
KP434	0.9983	1526	2020-08	B.1.1.284	EPI_ISL_10341978
CG0091	0.9987	1598	2020-09	B.1.1.284	EPI_ISL_10341979
CG0592	0.9987	1539	2020-12	B.1.1.214	EPI_ISL_2897241
FG0048	0.9931	748	2020-10	B.1.1.284	EPI_ISL_10341980
JG0159	0.999	1531	2020-11	B.1.1.214	EPI_ISL_10341981
JG0449	0.9906	1683	2020-12	B.1.1.214	EPI_ISL_10341982
JG0515	0.9986	1634	2021-01	B.1.1.214	EPI_ISL_2897242
JG0536	0.9984	1136	2021-01	B.1.1.214	EPI_ISL_10341983
JG0582	0.9783	418	2021-01	B.1.1.214	EPI_ISL_10341984
JG0637	0.9939	1121	2021-01	B.1.1.214	EPI_ISL_10341985
JG0664	0.9992	1701	2021-01	B.1.1.214	EPI_ISL_10341986
CG0208	0.9927	1046	2020-10	B.1.1.284	EPI_ISL_10341987
CG0710	0.9984	1439	2021-01	B.1.1.214	EPI_ISL_10341988
FG0404	0.998	1724	2020-10	B.1.1.214	EPI_ISL_10341989
JG0178	0.9993	1825	2020-11	B.1.1.214	EPI_ISL_10341990
JG0450	0.9986	1839	2020-12	B.1.1.214	EPI_ISL_10341991
JG0516	0.996	1591	2021-01	B.1.1.214	EPI_ISL_10341992
JG0540	0.9988	1309	2021-01	B.1.1.214	EPI_ISL_2897243
JG0592	0.9995	1472	2021-01	B.1.1	EPI_ISL_2897244
JG0638	0.9936	748	2021-01	B.1.1.214	EPI_ISL_10341993
JG0667	0.9368	187	2021-01	B.1	EPI_ISL_10341994
CG0358	0.9996	1779	2020-11	B.1.1.284	EPI_ISL_10341995
CG0732	0.9985	1686	2021-01	B.1.1.214	EPI_ISL_10341996
FG0514	0.9987	1714	2020-12	B.1.1.214	EPI_ISL_2897245
JG0003	0.9246	173	2020-09	B.1	EPI_ISL_10589513
JG0180	0.9985	1064	2020-11	B.1.1.214	EPI_ISL_10341997
JG0474	0.9909	1043	2020-12	B.1.1.214	EPI_ISL_2897246
JG0521	0.9986	1313	2021-01	B.1.1.214	EPI_ISL_10341998
JG0541	0.99	712	2021-01	B.1.1.214	EPI_ISL_2897247
JG0600	0.9944	1524	2021-01	B.1.1.214	EPI_ISL_10341999
JG0643	0.9944	1151	2021-01	B.1.1.214	EPI_ISL_10342000
JG0668	0.9948	950	2021-01	B.1.1.214	EPI_ISL_10342001
CG0397	0.9993	1548	2020-11	B.1.1.214	EPI_ISL_2897248
CG0738	0.9983	979	2021-01	B.1.1.214	EPI_ISL_2897249
FG0516	0.9987	2227	2020-12	B.1.1.214	EPI_ISL_2897250
JG0067	0.9896	1156	2020-10	B.1.1	EPI_ISL_10342002
JG0189	0.9993	2007	2020-11	B.1.1.284	EPI_ISL_10342003
JG0477	0.9775	1192	2020-12	B.1.1.214	EPI_ISL_10342004
JG0524	0.9836	1134	2021-01	B.1.1.214	EPI_ISL_10342005
JG0562	0.9948	1531	2021-01	B.1.1	EPI_ISL_10589484
JG0610	0.978	404	2021-01	B.1	EPI_ISL_10342006
JG0646	0.999	1521	2021-01	B.1.1.214	EPI_ISL_2897251
KG0006	0.9966	1419	2020-11	B.1.1.284	EPI_ISL_10342007
CG0437	0.9993	1627	2020-11	B.1.1.214	EPI_ISL_10342008
CG0750	0.9905	1540	2021-01	B.1.1.214	EPI_ISL_2897252
FG0521	0.9984	1548	2020-12	B.1.1.214	EPI_ISL_2897253
JG0077	0.999	1456	2020-10	B.1.1.214	EPI_ISL_10342009
JG0203	0.9976	820	2020-11	B.1.1.284	EPI_ISL_10342010
JG0496	0.9988	1790	2020-12	B.1.1.214	EPI_ISL_10342011
JG0525	0.9983	1434	2021-01	B.1.1.214	EPI_ISL_2897254
JG0565	0.999	1528	2021-01	B.1.1.214	EPI_ISL_10342012
JG0615	0.995	1513	2021-01	B.1.1.214	EPI_ISL_10342013
JG0647	0.9994	1710	2021-01	B.1.1.214	EPI_ISL_2897255
KG0043	0.9995	1842	2020-11	B.1.1.284	EPI_ISL_10342014
CG0510	0.999	1641	2020-12	B.1.1.214	EPI_ISL_10342015
CG0762	0.9994	1841	2021-01	B.1.1.214	EPI_ISL_2897256
JG0120	0.999	1184	2020-11	B.1.1.214	EPI_ISL_10342016
JG0206	0.9995	1718	2020-11	B.1.1.284	EPI_ISL_10342017
JG0504	0.9988	1314	2021-01	B.1.1.214	EPI_ISL_10342018
JG0527	0.9984	1010	2021-01	B.1.1.214	EPI_ISL_10342019
JG0569	0.999	1648	2021-01	B.1.1.214	EPI_ISL_2897257
JG0624	0.9989	1457	2021-01	B.1.1.214	EPI_ISL_2897258
JG0648	0.9995	1536	2021-01	B.1.1.214	EPI_ISL_10342020
CG0555	0.9982	1663	2020-12	B.1.1.214	EPI_ISL_10342021
JG0123	0.9982	773	2020-11	B.1.1.214	EPI_ISL_10342022
JG0209	0.9993	1288	2020-11	B.1.1.284	EPI_ISL_10342023
JG0506	0.9984	1265	2021-01	B.1	EPI_ISL_2897259
JG0529	0.9992	1475	2021-01	B.1.1.214	EPI_ISL_10342024
JG0570	0.9989	1729	2021-01	B.1.1.214	EPI_ISL_10342025
JG0626	0.9981	1058	2021-01	B.1.1.214	EPI_ISL_10342026
JG0649	0.9986	1296	2021-01	B.1.1.214	EPI_ISL_2897260
KG0230	0.9992	1907	2021-01	B.1.1.214	EPI_ISL_10342027
CG0590	0.9987	1204	2020-12	B.1.1.214	EPI_ISL_10342028
FG0022	0.9711	409	2020-10	B.1.1.284	EPI_ISL_10342029
JG0138	0.99	706	2020-11	B.1.1.214	EPI_ISL_10589458
JG0376	0.9969	789	2020-12	B.1.1.214	EPI_ISL_2897261
JG0507	0.9946	1643	2021-01	B.1.1.214	EPI_ISL_10342030
JG0530	0.9985	1095	2021-01	B.1.1	EPI_ISL_10342031
JG0576	0.997	1198	2021-01	B.1.1.214	EPI_ISL_10342032
JG0636	0.9991	1345	2021-01	B.1.1.214	EPI_ISL_2897262
JG0656	0.991	712	2021-01	B.1.1.214	EPI_ISL_10342033
KG0241	0.9951	1249	2021-01	B.1.1.214	EPI_ISL_10342034
FK0559	0.979	1134	2021-01	B.1.1.214	EPI_ISL_10342035
FK0704	0.9981	1580	2021-01	B.1.1.214	EPI_ISL_10342036
FK0712	0.9799	752	2021-01	B.1.1.214	EPI_ISL_10342037
FK0726	0.9977	1255	2021-01	B.1.1.214	EPI_ISL_10342038
FK0746	0.9978	1535	2021-01	B.1.1.214	EPI_ISL_10342039
FK0805	0.9981	1387	2021-01	B.1.1.214	EPI_ISL_10342040
FK0813	0.9984	1814	2021-01	B.1.1.214	EPI_ISL_10342041
FK0001	0.966	358	2020-07	B.1.1.284	EPI_ISL_10589535
FK0560	0.9968	1664	2021-01	B.1.1.214	EPI_ISL_10342042
FK0568	0.9988	1676	2021-01	B.1.1.214	EPI_ISL_10342043
FK0705	0.9738	632	2021-01	B.1.1.214	EPI_ISL_10342044
FK0713	0.9991	1583	2021-01	B.1.1.214	EPI_ISL_10342045
FK0727	0.9983	1563	2021-01	B.1.1.214	EPI_ISL_10342046
FK0747	0.999	1611	2021-01	B.1.1.214	EPI_ISL_2897263
FK0755	0.9864	1004	2021-01	B.1.1.214	EPI_ISL_10342047
FK0806	0.9834	752	2021-01	B.1.1.214	EPI_ISL_10342048
FK0814	0.9985	1731	2021-01	B.1.1	EPI_ISL_10589485
FK0002	0.9983	1442	2020-07	B.1.1.284	EPI_ISL_10342049
FK0561	0.9971	1694	2021-01	B.1.1.214	EPI_ISL_10342050
FK0569	0.9984	1302	2021-01	B.1.1.214	EPI_ISL_10342051
FK0577	0.9981	854	2021-01	B.1.1.214	EPI_ISL_10342052
FK0714	0.9885	1008	2021-01	B.1.1.214	EPI_ISL_10342053
FK0728	0.9952	709	2021-01	B.1.1.214	EPI_ISL_10342054
FK0748	0.9984	1090	2021-01	B.1.1.214	EPI_ISL_2897264
FK0799	0.9911	564	2021-01	B.1.1	EPI_ISL_10589486
FK0807	0.9986	1576	2021-01	B.1.1.214	EPI_ISL_10342055
FK0003	0.9371	245	2020-07	B.1.1.284	EPI_ISL_10342056
FK0562	0.9898	1006	2021-01	B.1.1.214	EPI_ISL_10589462
FK0570	0.9985	1716	2021-01	B.1.1.214	EPI_ISL_10342057
FK0578	0.9986	1136	2021-01	B.1.1.214	EPI_ISL_10342058
FK0707	0.9795	589	2021-01	B.1.1.214	EPI_ISL_10342059
FK0721	0.9989	1598	2021-01	B.1.1.214	EPI_ISL_10342060
FK0729	0.9842	574	2021-01	B.1.1.214	EPI_ISL_10342061
FK0749	0.9768	760	2021-01	B.1.1.214	EPI_ISL_10342062
FK0800	0.9992	1560	2021-01	B.1.1.214	EPI_ISL_10342063
FK0808	0.9435	393	2021-01	B.1.1	EPI_ISL_10589509
FK0004	0.9988	1813	2020-07	B.1.1.284	EPI_ISL_10342064
FK0563	0.9984	1591	2021-01	B.1.1.214	EPI_ISL_2897265
FK0571	0.9989	1740	2021-01	B.1.1.214	EPI_ISL_2897266
FK0708	0.9983	1283	2021-01	B.1.1.214	EPI_ISL_10342065
FK0722	0.9983	1272	2021-01	B.1.1.214	EPI_ISL_10342066
FK0742	0.9988	1630	2021-01	B.1.1.214	EPI_ISL_10342067
FK0750	0.9925	865	2021-01	B.1.1.214	EPI_ISL_2897267
FK0801	0.9988	1529	2021-01	B.1.1.214	EPI_ISL_2897268
FK0809	0.9986	1469	2021-01	B.1.1	EPI_ISL_10589487
FK0817	0.9982	1618	2021-01	B.1.1.214	EPI_ISL_10342068
FK0564	0.9994	1962	2021-01	B.1.1.214	EPI_ISL_10342069
FK0572	0.987	903	2021-01	B.1.1.214	EPI_ISL_10342070
FK0580	0.9765	599	2021-01	B.1.1.214	EPI_ISL_10342071
FK0709	0.9985	1286	2021-01	B.1.1.214	EPI_ISL_10342072
FK0723	0.9877	1075	2021-01	B.1.1.214	EPI_ISL_2897269
FK0731	0.9987	1457	2021-01	B.1.1.7	EPI_ISL_10342073
FK0743	0.9985	1526	2021-01	B.1.1.214	EPI_ISL_2897270
FK0802	0.9983	1736	2021-01	B.1.1.214	EPI_ISL_2897271
FK0810	0.99	860	2021-01	B.1.1.284	EPI_ISL_10342074
FK0074	0.9983	2008	2020-08	B.1.1.214	EPI_ISL_10342075
FK0014	0.9984	1532	2020-07	B.1.1.284	EPI_ISL_10342076
FK0565	0.9982	1427	2021-01	B.1.1.214	EPI_ISL_10342077
FK0573	0.9873	1000	2021-01	B.1.1.214	EPI_ISL_10342078
FK0581	0.995	1137	2021-01	B.1.1.214	EPI_ISL_10342079
FK0710	0.9859	631	2021-01	B.1.1.214	EPI_ISL_10342080
FK0724	0.999	1770	2021-01	B.1.1.214	EPI_ISL_10342081
FK0732	0.9876	1553	2021-01	B.1.1.214	EPI_ISL_10342082
FK0752	0.9989	2247	2021-01	B.1.1.214	EPI_ISL_2897272
FK0803	0.9929	713	2021-01	B.1.1.214	EPI_ISL_2897273
FK0811	0.998	1095	2021-01	B.1.1.284	EPI_ISL_10342083
FK0098	0.998	1475	2020-08	B.1.1.214	EPI_ISL_10342084
FK0558	0.9987	1355	2021-01	B.1.1.214	EPI_ISL_10342085
FK0566	0.9963	1730	2021-01	B.1.1.214	EPI_ISL_10342086
FK0574	0.9984	1453	2021-01	B.1.1.214	EPI_ISL_10342087
FK0703	0.9983	1405	2021-01	B.1.1.214	EPI_ISL_10342088
FK0711	0.9977	1392	2021-01	B.1.1.214	EPI_ISL_2897274
FK0725	0.9823	757	2021-01	B.1.1.214	EPI_ISL_10342089
FK0733	0.9933	931	2021-01	B.1.1.214	EPI_ISL_10342090
FK0745	0.9995	1571	2021-01	B.1.1.214	EPI_ISL_2897275
FK0753	0.9995	1831	2021-01	B.1.1.214	EPI_ISL_2897276
FK0804	0.9991	1448	2021-01	B.1.1.214	EPI_ISL_2897277
FK0812	0.9979	1562	2021-01	B.1.1.214	EPI_ISL_10342091
FK0020	0.999	1922	2020-07	B.1.1.284	EPI_ISL_10342092
FK0030	0.9555	867	2020-08	B.1.1.284	EPI_ISL_10342093
FK0036	0.9719	937	2020-08	B.1.1.284	EPI_ISL_10589530
FK0007	0.9993	1890	2020-07	B.1.1.284	EPI_ISL_10342094
FK0053	0.9833	1507	2020-08	B.1.1.284	EPI_ISL_10342095
FK0069	0.9935	1061	2020-08	B.1.1.284	EPI_ISL_10342096
FK0078	0.9902	1711	2020-08	B.1.1.284	EPI_ISL_10342097
FK0086	0.9981	1432	2020-08	B.1.1.284	EPI_ISL_10342098
FK0021	0.9988	1563	2020-07	B.1.1.284	EPI_ISL_10342099
FK0045	0.9983	1402	2020-08	B.1.1.284	EPI_ISL_10342100
FK0008	0.992	1138	2020-07	B.1.1.284	EPI_ISL_10342101
FK0054	0.987	1352	2020-08	B.1.1.284	EPI_ISL_10342102
FK0062	0.9994	1682	2020-08	B.1.1.284	EPI_ISL_10342103
FK0070	0.9993	1700	2020-08	B.1.1.284	EPI_ISL_10342104
FK0079	0.9988	1723	2020-08	B.1.1.284	EPI_ISL_10342105
FK0087	0.9983	949	2020-08	B.1.1.284	EPI_ISL_10342106
FK0015	0.9993	1706	2020-07	B.1.1.284	EPI_ISL_10342107
FK0022	0.9993	2126	2020-07	B.1.1.284	EPI_ISL_10342108
FK0029	0.9983	1317	2020-08	B.1.1.284	EPI_ISL_10342109
FK0046	0.9987	1861	2020-08	B.1.1.284	EPI_ISL_10342110
FK0055	0.9893	1512	2020-08	B.1.1.214	EPI_ISL_10342111
FK0063	0.9974	1344	2020-08	B.1.1.284	EPI_ISL_10342112
FK0071	0.9617	381	2020-08	B.1.1.284	EPI_ISL_10342113
FK0080	0.9983	1597	2020-08	B.1.1.284	EPI_ISL_10342114
FK0088	0.9973	1131	2020-08	B.1.1.284	EPI_ISL_10342115
FK0047	0.9992	2020	2020-08	B.1.1.284	EPI_ISL_10342116
FK0056	0.994	1945	2020-08	B.1.1.284	EPI_ISL_10342117
FK0064	0.9987	1694	2020-08	B.1.1.284	EPI_ISL_10342118
FK0081	0.9964	1024	2020-08	B.1.1.284	EPI_ISL_10342119
FK0089	0.9986	1637	2020-08	B.1.1.284	EPI_ISL_10342120
FK0097	0.9929	1016	2020-08	B.1.1.214	EPI_ISL_10342121
FK0005	0.9991	1915	2020-07	B.1.1.284	EPI_ISL_10342122
FK0024	0.9983	1746	2020-07	B.1.1.284	EPI_ISL_10342123
FK0032	0.9915	779	2020-08	B.1.1.284	EPI_ISL_10342124
FK0040	0.9975	1485	2020-08	B.1.1.284	EPI_ISL_10342125
FK0048	0.9461	761	2020-08	B.1.1.284	EPI_ISL_10342126
FK0011	0.9989	1827	2020-07	B.1.1.284	EPI_ISL_10342127
FK0057	0.9008	491	2020-08	B.1.1.284	EPI_ISL_10342128
FK0073	0.9988	1859	2020-08	B.1.1.214	EPI_ISL_10342129
FK0082	0.9986	2077	2020-08	B.1.1.284	EPI_ISL_10342130
FK0090	0.9992	1780	2020-08	B.1.1.284	EPI_ISL_10342131
FK0099	0.9992	1937	2020-08	B.1.1.284	EPI_ISL_10342132
FK0017	0.9993	1649	2020-07	B.1.1.284	EPI_ISL_10342133
FK0025	0.9985	1851	2020-07	B.1.1.284	EPI_ISL_10342134
FK0033	0.9956	972	2020-08	B.1.1.284	EPI_ISL_10342135
FK0041	0.9593	566	2020-08	B.1.1.284	EPI_ISL_10342136
FK0066	0.9985	1859	2020-08	B.1.1.284	EPI_ISL_10342137
FK0075	0.9988	2149	2020-08	B.1.1.284	EPI_ISL_10342138
FK0083	0.9994	1928	2020-08	B.1.1.284	EPI_ISL_10342139
FK0091	0.9992	1754	2020-08	B.1.1.284	EPI_ISL_10342140
FK0100	0.995	1728	2020-09	B.1.1.284	EPI_ISL_10342141
FK0026	0.9994	2077	2020-07	B.1.1.284	EPI_ISL_10342142
FK0034	0.9985	1705	2020-08	B.1.1.284	EPI_ISL_10342143
FK0042	0.9993	1553	2020-08	B.1.1.284	EPI_ISL_10342144
FK0051	0.9983	1737	2020-08	B.1.1.284	EPI_ISL_10342145
FK0059	0.91	1041	2020-08	B.1.1.284	EPI_ISL_10342146
FK0076	0.9995	2104	2020-08	B.1.1.284	EPI_ISL_10342147
FK0092	0.9933	980	2020-08	B.1.1.284	EPI_ISL_10342148
FK0101	0.9966	1054	2020-09	B.1.1.284	EPI_ISL_10342149
FK0027	0.9983	1508	2020-08	B.1.1.214	EPI_ISL_10342150
FK0006	0.9993	1642	2020-07	B.1.1.284	EPI_ISL_10342151
FK0052	0.9984	1574	2020-08	B.1.1.284	EPI_ISL_10342152
FK0060	0.9617	1242	2020-08	B.1	EPI_ISL_10589539
FK0068	0.9985	1713	2020-08	B.1.1.284	EPI_ISL_10342153
FK0077	0.9986	1762	2020-08	B.1.1.284	EPI_ISL_10342154
FK0085	0.9053	325	2020-08	B.1.1.284	EPI_ISL_10342155
FK0093	0.9984	2103	2020-08	B.1.1.284	EPI_ISL_10342156
FK0102	0.9994	2059	2020-09	B.1.1.284	EPI_ISL_10342157
FK0109	0.9981	830	2020-09	B.1.1.284	EPI_ISL_10342158
FK0149	0.9913	795	2020-10	B.1.1	EPI_ISL_10342159
FK0157	0.9981	900	2020-10	B.1.1.214	EPI_ISL_10342160
FK0166	0.9979	864	2020-11	B.1.1.214	EPI_ISL_10342161
FK0179	0.9984	1220	2020-11	B.1.1.214	EPI_ISL_10342162
FK0192	0.9996	2378	2020-11	B.1.1.284	EPI_ISL_10342163
FK0203	0.9977	905	2020-11	B.1.1.284	EPI_ISL_10342164
FK0211	0.9982	1575	2020-11	B.1.1.214	EPI_ISL_10342165
FK0110	0.9984	1444	2020-09	B.1.1.284	EPI_ISL_10342166
FK0118	0.965	390	2020-09	B.1.1.214	EPI_ISL_10342167
FK0142	0.9899	1060	2020-10	B.1.1.214	EPI_ISL_10342168
FK0158	0.9958	1142	2020-10	B.1.1	EPI_ISL_10342169
FK0180	0.9993	1867	2020-11	B.1.1.284	EPI_ISL_10342170
FK0185	0.9985	1430	2020-11	B.1.1.284	EPI_ISL_10342171
FK0193	0.9666	415	2020-11	B.1.1.284	EPI_ISL_10342172
FK0204	0.9988	942	2020-11	B.1.1.284	EPI_ISL_10342173
FK0212	0.9973	979	2020-11	B.1.1.214	EPI_ISL_2897278
FK0103	0.9983	1290	2020-09	B.1.1.284	EPI_ISL_10342174
FK0129	0.9988	1370	2020-09	B.1.1.284	EPI_ISL_10342175
FK0151	0.9974	767	2020-10	B.1.1	EPI_ISL_10342176
FK0159	0.9975	1252	2020-10	B.1.1.214	EPI_ISL_10342177
FK0186	0.9985	1010	2020-11	B.1.1.284	EPI_ISL_10342178
FK0194	0.9943	1066	2020-11	B.1.1.284	EPI_ISL_10342179
FK0205	0.9986	1862	2020-11	B.1.1.284	EPI_ISL_10342180
FK0213	0.9657	423	2020-11	B.1.1.214	EPI_ISL_10342181
FK0104	0.9975	1467	2020-09	B.1.1.284	EPI_ISL_10342182
FK0112	0.9946	776	2020-09	B.1.1.284	EPI_ISL_10342183
FK0130	0.9517	435	2020-09	B.1	EPI_ISL_10342184
FK0161	0.9982	1224	2020-11	B.1.1.214	EPI_ISL_10342185
FK0169	0.9983	1473	2020-11	B.1.1.214	EPI_ISL_10342186
FK0172	0.9684	479	2020-11	B.1.1.214	EPI_ISL_10342187
FK0187	0.9995	2050	2020-11	B.1.1.284	EPI_ISL_10342188
FK0195	0.9961	556	2020-11	B.1.1.284	EPI_ISL_10342189
FK0206	0.956	470	2020-11	B.1.1.284	EPI_ISL_10342190
FK0214	0.9987	1586	2020-11	B.1.1.214	EPI_ISL_10342191
FK0113	0.9925	1204	2020-09	B.1.1.284	EPI_ISL_10342192
FK0137	0.9985	1739	2020-09	B.1.1.284	EPI_ISL_10342193
FK0145	0.9983	1260	2020-10	B.1.1	EPI_ISL_10342194
FK0153	0.9266	420	2020-10	B.1.1	EPI_ISL_10342195
FK0170	0.9983	1828	2020-11	B.1.1.214	EPI_ISL_10342196
FK0173	0.9981	1090	2020-11	B.1.1.214	EPI_ISL_10342197
FK0188	0.9991	1362	2020-11	B.1.1.284	EPI_ISL_10342198
FK0196	0.9983	635	2020-11	B.1.1.284	EPI_ISL_10342199
FK0207	0.9979	1146	2020-11	B.1.1.214	EPI_ISL_10342200
FK0215	0.9993	2417	2020-11	B.1.1.214	EPI_ISL_10342201
FK0106	0.9984	1562	2020-09	B.1.1.284	EPI_ISL_10342202
FK0114	0.9978	948	2020-09	B.1.1.284	EPI_ISL_10342203
FK0138	0.9991	1965	2020-09	B.1.1.284	EPI_ISL_10342204
FK0146	0.997	939	2020-10	B.1.1.284	EPI_ISL_10342205
FK0176	0.9377	538	2020-11	B.1.1.284	EPI_ISL_10589511
FK0181	0.9978	930	2020-11	B.1.1.284	EPI_ISL_10342206
FK0189	0.9982	1321	2020-11	B.1.1.284	EPI_ISL_10342207
FK0197	0.998	1097	2020-11	B.1.1.284	EPI_ISL_10342208
FK0216	0.991	1354	2020-11	B.1.1.214	EPI_ISL_10342209
FK0107	0.9978	998	2020-09	B.1.1.284	EPI_ISL_10342210
FK0115	0.9937	674	2020-09	B.1.1.284	EPI_ISL_10342211
FK0139	0.9982	1331	2020-10	B.1.1.214	EPI_ISL_10342212
FK0147	0.9983	1328	2020-10	B.1.1	EPI_ISL_10342213
FK0164	0.9352	195	2020-11	B.1.1	EPI_ISL_10342214
FK0177	0.9794	533	2020-11	B.1.1.284	EPI_ISL_10342215
FK0182	0.9987	1482	2020-11	B.1.1.284	EPI_ISL_10342216
FK0190	0.9983	927	2020-11	B.1.1.284	EPI_ISL_10342217
FK0209	0.9363	106	2020-11	B.1	EPI_ISL_10342218
FK0217	0.9991	1599	2020-11	B.1.1.284	EPI_ISL_10342219
FK0108	0.9975	1195	2020-09	B.1.1.284	EPI_ISL_10342220
FK0140	0.9983	1547	2020-10	B.1.1.214	EPI_ISL_10342221
FK0148	0.9975	1116	2020-10	B.1.1	EPI_ISL_10342222
FK0156	0.9983	1545	2020-10	B.1.1.214	EPI_ISL_10342223
FK0178	0.9993	1791	2020-11	B.1.1.214	EPI_ISL_10342224
FK0183	0.9997	2524	2020-11	B.1.1.284	EPI_ISL_10342225
FK0191	0.992	1287	2020-11	B.1.1.284	EPI_ISL_10342226
FK0199	0.9991	1691	2020-11	B.1.1.284	EPI_ISL_10342227
FK0210	0.9994	2141	2020-11	B.1.1.214	EPI_ISL_10342228
FK0218	0.9983	1219	2020-11	B.1.1.284	EPI_ISL_10342229
FK1062	0.9633	727	2021-02	B.1.1	EPI_ISL_10589537
FK1070	0.9753	398	2021-02	B.1	EPI_ISL_10342230
FK1086	0.9985	1100	2021-02	B.1.1.214	EPI_ISL_10342231
FK1094	0.9433	197	2021-02	B.1	EPI_ISL_10342232
KP296	0.9992	1868	2020-07	B.1.1.284	EPI_ISL_10342233
KP323	0.9984	1622	2020-07	B.1.1.284	EPI_ISL_10342234
KP346	0.9983	1361	2020-07	B.1.1.284	EPI_ISL_10342235
KP372	0.9942	756	2020-08	B.1.1.284	EPI_ISL_10342236
KP391	0.9979	1129	2020-08	B.1.1.284	EPI_ISL_10342237
KP402	0.9986	1946	2020-08	B.1.1.214	EPI_ISL_10342238
FK1063	0.9576	403	2021-02	B.1.1	EPI_ISL_10589543
FK1071	0.9944	1153	2021-02	B.1.1.214	EPI_ISL_10342239
FK1079	0.9933	1519	2021-02	B.1.1	EPI_ISL_10589488
KP298	0.992	1112	2020-07	B.1.1.284	EPI_ISL_10342240
KP328	0.9989	1375	2020-07	B.1.1.284	EPI_ISL_10342241
KP348	0.9975	767	2020-07	B.1.1.284	EPI_ISL_10342242
KP374	0.9974	1257	2020-08	B.1.1.284	EPI_ISL_10342243
KP393	0.9984	1296	2020-08	B.1.1.284	EPI_ISL_10342244
KP404	0.9964	879	2020-08	B.1.1.284	EPI_ISL_10342245
FK1056	0.9942	1439	2021-02	B.1.1	EPI_ISL_10342246
FK1064	0.9946	1210	2021-02	B.1.1	EPI_ISL_10589489
FK1072	0.97	453	2021-02	B.1.1.214	EPI_ISL_10342247
FK1080	0.9916	671	2021-02	B.1.1.214	EPI_ISL_10342248
FK1088	0.9973	846	2021-02	B.1.1.214	EPI_ISL_10342249
FK1096	0.9984	1848	2021-02	B.1.1	EPI_ISL_10342250
KP301	0.9975	2044	2020-07	B.1.1.284	EPI_ISL_10342251
KP329	0.998	970	2020-07	B.1.1.284	EPI_ISL_10342252
KP349	0.9992	2198	2020-07	B.1.1.284	EPI_ISL_10342253
KP405	0.9921	1457	2020-08	B.1.1.214	EPI_ISL_10342254
FK1057	0.9951	916	2021-02	B.1.1	EPI_ISL_10342255
FK1065	0.9986	1680	2021-02	B.1.1.214	EPI_ISL_10342256
FK1073	0.9986	1493	2021-02	B.1.1.214	EPI_ISL_10342257
FK1081	0.9973	1202	2021-02	B.1.1.214	EPI_ISL_10342258
FK1089	0.9987	1430	2021-02	B.1.1	EPI_ISL_10589490
FK1097	0.9843	985	2021-02	B.1.1	EPI_ISL_10342259
KP302	0.9694	705	2020-07	B.1.1.284	EPI_ISL_10342260
KP353	0.9981	1383	2020-07	B.1.1.284	EPI_ISL_10342261
KP378	0.989	837	2020-08	B.1.1.284	EPI_ISL_10342262
KP409	0.998	914	2020-08	B.1.1.284	EPI_ISL_10342263
FK1058	0.9645	521	2021-02	B.1.1	EPI_ISL_10342264
FK1066	0.9979	1275	2021-02	B.1.1.214	EPI_ISL_10342265
FK1074	0.9986	1568	2021-02	B.1.1.214	EPI_ISL_10342266
FK1090	0.9973	604	2021-02	B.1.1	EPI_ISL_10342267
FK1098	0.9924	628	2021-02	B.1.1.214	EPI_ISL_10342268
KP306	0.998	1323	2020-07	B.1.1.284	EPI_ISL_10342269
KP334	0.9985	1588	2020-07	B.1.1.284	EPI_ISL_10342270
KP356	0.9535	284	2020-07	B.1.1.284	EPI_ISL_10342271
KP398	0.9672	946	2020-08	B.1.1.284	EPI_ISL_10342272
KP412	0.9973	625	2020-08	B.1.1.284	EPI_ISL_10342273
FK1059	0.9972	880	2021-02	B.1.1	EPI_ISL_10342274
FK1067	0.9651	418	2021-02	B.1.1.214	EPI_ISL_10342275
FK1075	0.9992	2225	2021-02	B.1.1.214	EPI_ISL_10342276
FK1083	0.9797	703	2021-02	B.1.1.214	EPI_ISL_10342277
FK1091	0.9985	1604	2021-02	B.1.1	EPI_ISL_10342278
FK1099	0.9533	373	2021-02	B.1	EPI_ISL_10342279
KP309	0.9975	929	2020-07	B.1.1.284	EPI_ISL_10342280
KP340	0.9983	1393	2020-07	B.1.1.284	EPI_ISL_10342281
KP359	0.999	1887	2020-07	B.1.1.284	EPI_ISL_10342282
KP399	0.9984	1572	2020-08	B.1.1.284	EPI_ISL_10342283
FK1060	0.9988	1562	2021-02	B.1.1	EPI_ISL_10589491
FK1068	0.9939	990	2021-02	B.1.1.214	EPI_ISL_10342284
FK1076	0.9654	604	2021-02	B.1.1.214	EPI_ISL_10342285
FK1092	0.9234	193	2021-02	None	EPI_ISL_10342286
KP311	0.9978	1224	2020-07	B.1.1.284	EPI_ISL_10342287
KP341	0.9979	1264	2020-07	B.1.1.284	EPI_ISL_10342288
KP367	0.9973	1126	2020-08	B.1.1.284	EPI_ISL_10342289
KP383	0.9985	1541	2020-08	B.1.1.284	EPI_ISL_10342290
KP400	0.9974	853	2020-08	B.1.1.214	EPI_ISL_10342291
KP416	0.9996	1977	2020-08	B.1.1.284	EPI_ISL_10342292
FK1069	0.9433	250	2021-02	B.1	EPI_ISL_10589510
FK1077	0.9889	658	2021-02	B.1.1.214	EPI_ISL_10342293
FK1085	0.9937	1268	2021-02	B.1.1	EPI_ISL_10589492
KP295	0.9971	1285	2020-07	B.1.1.284	EPI_ISL_10342294
KP321	0.9992	1172	2020-07	B.1.1.284	EPI_ISL_10342295
KP343	0.9981	1387	2020-07	B.1.1.284	EPI_ISL_10342296
KP385	0.9024	316	2020-08	B.1.1	EPI_ISL_10342297
KP401	0.9918	1033	2020-08	B.1.1.214	EPI_ISL_10342298
FK0219	0.997	2620	2020-11	B.1.1.214	EPI_ISL_10342299
FK0229	0.9973	2415	2020-11	B.1.1.284	EPI_ISL_10342300
FK0237	0.9973	3157	2020-11	B.1.1.284	EPI_ISL_10342301
FK0256	0.997	2606	2020-12	B.1.1.214	EPI_ISL_10342302
FK0268	0.9967	2928	2020-12	B.1.1.214	EPI_ISL_10342303
FK0277	0.997	2981	2020-12	B.1.1.214	EPI_ISL_10342304
FK0290	0.9521	2884	2020-12	B.1.1.214	EPI_ISL_10342305
FK0300	0.9971	2550	2020-12	B.1.1.214	EPI_ISL_10342306
FK0308	0.997	2649	2020-12	B.1.1.214	EPI_ISL_10342307
FK0318	0.997	3096	2020-12	B.1.1.214	EPI_ISL_10342308
FK0330	0.997	2705	2020-12	B.1.1.214	EPI_ISL_10342309
FK0220	0.9971	2813	2020-11	B.1.1.214	EPI_ISL_10342310
FK0230	0.9968	3110	2020-11	B.1.1.284	EPI_ISL_10342311
FK0238	0.997	3032	2020-11	B.1.1.214	EPI_ISL_10342312
FK0257	0.9861	2466	2020-12	B.1.1.214	EPI_ISL_10342313
FK0269	0.9973	2536	2020-12	B.1.1.214	EPI_ISL_10342314
FK0278	0.997	2346	2020-12	B.1.1.214	EPI_ISL_10342315
FK0291	0.9967	2085	2020-12	B.1.1.214	EPI_ISL_10342316
FK0301	0.9967	2703	2020-12	B.1.1.214	EPI_ISL_10342317
FK0309	0.997	3012	2020-12	B.1.1.214	EPI_ISL_10342318
FK0319	0.9971	2559	2020-12	B.1.1.214	EPI_ISL_10342319
FK0331	0.9971	2722	2020-12	B.1.1.214	EPI_ISL_10342320
FK0221	0.9967	2759	2020-11	B.1.1.214	EPI_ISL_10342321
FK0231	0.9964	2970	2020-11	B.1.1.214	EPI_ISL_10342322
FK0239	0.9003	893	2020-11	B.1.1.214	EPI_ISL_10342323
FK0247	0.997	2987	2020-12	B.1.1.214	EPI_ISL_10342324
FK0258	0.997	2473	2020-12	B.1.1.214	EPI_ISL_10342325
FK0270	0.9915	2134	2020-12	B.1.1.214	EPI_ISL_10589463
FK0279	0.997	2445	2020-12	B.1.1.214	EPI_ISL_10342326
FK0292	0.997	2300	2020-12	B.1.1.214	EPI_ISL_10342327
FK0302	0.9969	2534	2020-12	B.1.1.214	EPI_ISL_10342328
FK0310	0.9971	2491	2020-12	B.1.1.214	EPI_ISL_10342329
FK0332	0.9969	3019	2020-12	B.1.1.214	EPI_ISL_10342330
FK0240	0.9973	2403	2020-12	B.1.1.284	EPI_ISL_10342331
FK0248	0.9973	2810	2020-12	B.1.1.214	EPI_ISL_10342332
FK0259	0.9973	3096	2020-12	B.1.1.214	EPI_ISL_10342333
FK0280	0.9968	3324	2020-12	B.1.1.214	EPI_ISL_10342334
FK0293	0.9964	2523	2020-12	B.1.1.214	EPI_ISL_10342335
FK0321	0.9971	3227	2020-12	B.1.1.214	EPI_ISL_10342336
FK0335	0.997	2650	2020-12	B.1.1.214	EPI_ISL_10342337
FK0224	0.9973	2963	2020-11	B.1.1.284	EPI_ISL_10342338
FK0233	0.9972	2939	2020-11	B.1.1.284	EPI_ISL_10342339
FK0241	0.9973	2745	2020-12	B.1.1.214	EPI_ISL_10342340
FK0249	0.9971	2708	2020-12	B.1.1.214	EPI_ISL_10342341
FK0272	0.9969	2507	2020-12	B.1.1.284	EPI_ISL_10342342
FK0294	0.9973	2433	2020-12	B.1.1.214	EPI_ISL_10342343
FK0304	0.9972	1930	2020-12	B.1.1.214	EPI_ISL_10342344
FK0314	0.9971	2804	2020-12	B.1.1.214	EPI_ISL_10342345
FK0322	0.9969	2874	2020-12	B.1.1.214	EPI_ISL_10342346
FK0336	0.9296	921	2020-12	B.1.1.214	EPI_ISL_10342347
FK0225	0.983	2398	2020-11	B.1.1.284	EPI_ISL_10342348
FK0242	0.9733	2168	2020-12	B.1.1.214	EPI_ISL_10342349
FK0250	0.997	2881	2020-12	B.1.1.214	EPI_ISL_10342350
FK0265	0.9966	2582	2020-12	B.1.1.214	EPI_ISL_10342351
FK0273	0.9971	3144	2020-12	B.1.1.284	EPI_ISL_10342352
FK0286	0.9969	2441	2020-12	B.1.1.214	EPI_ISL_10342353
FK0295	0.9719	2210	2020-12	B.1.1.214	EPI_ISL_10589527
FK0305	0.9973	2504	2020-12	B.1.1.214	EPI_ISL_10342354
FK0315	0.9968	3115	2020-12	B.1.1.214	EPI_ISL_10342355
FK0323	0.9971	2468	2020-12	B.1.1.214	EPI_ISL_10342356
FK0337	0.9971	3036	2020-12	B.1.1.214	EPI_ISL_10342357
FK0235	0.9969	2608	2020-11	B.1.1.284	EPI_ISL_10342358
FK0243	0.9972	2895	2020-12	B.1.1.214	EPI_ISL_10342359
FK0251	0.9968	2787	2020-12	B.1.1.214	EPI_ISL_10342360
FK0266	0.9973	2413	2020-12	B.1.1.214	EPI_ISL_10342361
FK0274	0.997	3068	2020-12	B.1.1.284	EPI_ISL_10342362
FK0287	0.997	3325	2020-12	B.1.1.214	EPI_ISL_10342363
FK0296	0.997	2495	2020-12	B.1.1.214	EPI_ISL_10342364
FK0306	0.9973	3086	2020-12	B.1.1.214	EPI_ISL_10342365
FK0316	0.9972	3005	2020-12	B.1.1.214	EPI_ISL_10342366
FK0324	0.9968	2992	2020-12	B.1.1.214	EPI_ISL_10342367
FK0338	0.9485	1701	2020-12	B.1.1.214	EPI_ISL_10342368
FK0236	0.9971	2778	2020-11	B.1.1.284	EPI_ISL_10342369
FK0244	0.9968	2861	2020-12	B.1.1.214	EPI_ISL_10342370
FK0255	0.9972	2654	2020-12	B.1.1.214	EPI_ISL_10342371
FK0267	0.9971	2888	2020-12	B.1.1.214	EPI_ISL_10342372
FK0276	0.9745	3040	2020-12	B.1.1.214	EPI_ISL_10342373
FK0289	0.997	3127	2020-12	B.1.1.214	EPI_ISL_10342374
FK0297	0.9958	2537	2020-12	B.1.1.214	EPI_ISL_10342375
FK0307	0.9971	2638	2020-12	B.1.1.214	EPI_ISL_10342376
FK0317	0.997	2675	2020-12	B.1.1.214	EPI_ISL_10342377
FK0325	0.9971	2246	2020-12	B.1.1.214	EPI_ISL_10342378
FK0359	0.997	2888	2020-12	B.1.1.214	EPI_ISL_10342379
FK0374	0.9971	3106	2020-12	B.1.1.214	EPI_ISL_10342380
FK0385	0.98	3027	2020-12	B.1.1.45	EPI_ISL_10589528
FK0393	0.9973	2350	2020-12	B.1.1.214	EPI_ISL_10342381
FK0401	0.9971	3005	2020-12	B.1.1.214	EPI_ISL_10342382
FK0417	0.9947	2919	2020-12	B.1.1.214	EPI_ISL_10342383
FK0425	0.9968	2623	2020-12	B.1.1.214	EPI_ISL_10342384
FK0433	0.9971	3057	2020-12	B.1.1.214	EPI_ISL_10342385
FK0441	0.997	2904	2020-12	B.1.1.214	EPI_ISL_10342386
FK0360	0.9971	3129	2020-12	B.1.1.214	EPI_ISL_10342387
FK0368	0.997	2741	2020-12	B.1.1.214	EPI_ISL_10342388
FK0394	0.9973	2854	2020-12	B.1.1.214	EPI_ISL_10342389
FK0402	0.9868	2780	2020-12	B.1.1.214	EPI_ISL_10342390
FK0418	0.9171	2051	2020-12	B.1.1.101	EPI_ISL_10342391
FK0426	0.9972	3431	2020-12	B.1.1.214	EPI_ISL_10342392
FK0434	0.987	2712	2020-12	B.1.1.214	EPI_ISL_10342393
FK0453	0.9969	2933	2020-12	B.1.1.214	EPI_ISL_10342394
FK0361	0.9969	2910	2020-12	B.1.1.214	EPI_ISL_10342395
FK0369	0.9971	3810	2020-12	B.1.1.214	EPI_ISL_10342396
FK0376	0.9973	3064	2020-12	B.1.1.214	EPI_ISL_10342397
FK0387	0.9971	3083	2020-12	B.1.1.214	EPI_ISL_10342398
FK0395	0.9968	3143	2020-12	B.1.1.214	EPI_ISL_10342399
FK0403	0.997	2756	2020-12	B.1.1.214	EPI_ISL_10342400
FK0411	0.983	1921	2020-12	B.1.1.214	EPI_ISL_10342401
FK0419	0.9966	3226	2020-12	B.1.1.214	EPI_ISL_10342402
FK0435	0.9929	2443	2020-12	B.1.1.214	EPI_ISL_10342403
FK0454	0.9969	3376	2020-12	B.1.1.214	EPI_ISL_10342404
FK0380	0.9969	3697	2020-12	B.1.1.214	EPI_ISL_10342405
FK0388	0.997	2760	2020-12	B.1.1.214	EPI_ISL_10342406
FK0396	0.9973	3114	2020-12	B.1.1.214	EPI_ISL_10342407
FK0404	0.9973	3534	2020-12	B.1.1.214	EPI_ISL_10342408
FK0428	0.9971	2725	2020-12	B.1.1.214	EPI_ISL_10342409
FK0436	0.9973	3138	2020-12	B.1.1.214	EPI_ISL_10342410
FK0444	0.9971	3319	2020-12	B.1.1.214	EPI_ISL_10342411
FK0455	0.9971	2563	2020-12	B.1.1.214	EPI_ISL_10342412
FK0363	0.9971	3441	2020-12	B.1.1.214	EPI_ISL_10342413
FK0371	0.9973	3775	2020-12	B.1.1.214	EPI_ISL_10342414
FK0381	0.9446	1051	2020-12	B.1.1	EPI_ISL_10342415
FK0389	0.9971	2619	2020-12	B.1.1.214	EPI_ISL_10342416
FK0413	0.988	2810	2020-12	B.1.1.214	EPI_ISL_10342417
FK0421	0.9965	3245	2020-12	B.1.1.214	EPI_ISL_10342418
FK0429	0.997	3492	2020-12	B.1.1.214	EPI_ISL_10342419
FK0437	0.997	3508	2020-12	B.1.1.214	EPI_ISL_10342420
FK0456	0.9971	3092	2020-12	B.1.1.214	EPI_ISL_10342421
FK0364	0.9867	3049	2020-12	B.1.1.214	EPI_ISL_10342422
FK0382	0.9971	2898	2020-12	B.1.1.214	EPI_ISL_10342423
FK0390	0.9972	2562	2020-12	B.1.1.214	EPI_ISL_10342424
FK0406	0.9272	1478	2020-12	B.1.1.214	EPI_ISL_10342425
FK0414	0.9149	529	2020-12	B.1.1.214	EPI_ISL_10342426
FK0430	0.997	3672	2020-12	B.1.1.214	EPI_ISL_10342427
FK0438	0.997	3165	2020-12	B.1.1.214	EPI_ISL_10342428
FK0449	0.997	3350	2020-12	B.1.1.214	EPI_ISL_10342429
FK0457	0.9967	2905	2020-12	B.1.1.214	EPI_ISL_10342430
FK0365	0.9969	2887	2020-12	B.1.1.214	EPI_ISL_10342431
FK0373	0.997	3053	2020-12	B.1.1.214	EPI_ISL_10342432
FK0391	0.9969	3212	2020-12	B.1.1.214	EPI_ISL_10342433
FK0407	0.9969	3700	2020-12	B.1.1.214	EPI_ISL_10342434
FK0439	0.997	2653	2020-12	B.1.1.214	EPI_ISL_10342435
FK0450	0.9973	3011	2020-12	B.1.1.214	EPI_ISL_10342436
FK0458	0.997	2752	2020-12	B.1.1.214	EPI_ISL_10342437
FK0366	0.9971	3865	2020-12	B.1.1.214	EPI_ISL_10342438
FK0339	0.9969	3654	2020-12	B.1.1.214	EPI_ISL_10342439
FK0392	0.997	3149	2020-12	B.1.1.214	EPI_ISL_10342440
FK0400	0.9973	2784	2020-12	B.1.1.214	EPI_ISL_10342441
FK0408	0.997	3137	2020-12	B.1.1.214	EPI_ISL_10342442
FK0432	0.997	3739	2020-12	B.1.1	EPI_ISL_10342443
FK0440	0.9971	3415	2020-12	B.1.1.214	EPI_ISL_10342444
FK0451	0.997	3574	2020-12	B.1.1.214	EPI_ISL_10342445
FK0467	0.9973	3075	2020-12	B.1.1.214	EPI_ISL_2897279
FK0481	0.9969	2961	2021-01	B.1.1.214	EPI_ISL_10342446
FK0490	0.997	3482	2021-01	B.1.1.214	EPI_ISL_10342447
FK0498	0.997	2498	2021-01	B.1.1.214	EPI_ISL_10342448
FK0506	0.9973	2391	2021-01	B.1.1.214	EPI_ISL_10342449
FK0514	0.9968	2700	2021-01	B.1.1.214	EPI_ISL_10342450
FK0522	0.9847	2332	2021-01	B.1.1.45	EPI_ISL_10342451
FK0531	0.9969	2645	2021-01	B.1.1.214	EPI_ISL_2897280
FK0539	0.9971	3280	2021-01	B.1.1.214	EPI_ISL_2897281
FK0548	0.9973	2794	2021-01	B.1.1.214	EPI_ISL_10342452
FK0605	0.9969	2416	2021-01	B.1.1.214	EPI_ISL_10342453
FK0460	0.9914	2296	2020-12	B.1.1.284	EPI_ISL_10342454
FK0468	0.9973	2981	2020-12	B.1.1.214	EPI_ISL_10342455
FK0482	0.9973	2704	2021-01	B.1.1.214	EPI_ISL_10342456
FK0491	0.9969	2669	2021-01	B.1.1.214	EPI_ISL_10342457
FK0499	0.9945	2344	2021-01	B.1.1.214	EPI_ISL_10342458
FK0507	0.9911	2937	2021-01	B.1.1.214	EPI_ISL_10342459
FK0515	0.9967	2525	2021-01	B.1.1.214	EPI_ISL_10342460
FK0523	0.9963	2754	2021-01	B.1.1.214	EPI_ISL_10342461
FK0532	0.9971	3129	2021-01	B.1.1.214	EPI_ISL_2897282
FK0540	0.9972	3382	2021-01	B.1.1.214	EPI_ISL_10342462
FK0549	0.9973	2821	2021-01	B.1.1.214	EPI_ISL_10342463
FK0606	0.997	2449	2021-01	B.1.1.214	EPI_ISL_10342464
FK0461	0.9963	2229	2020-12	B.1.1.214	EPI_ISL_10342465
FK0469	0.9972	2153	2020-12	B.1.1.214	EPI_ISL_10342466
FK0484	0.9973	3044	2020-12	B.1.1.214	EPI_ISL_2897283
FK0492	0.9969	2497	2021-01	B.1.1.214	EPI_ISL_10342467
FK0500	0.997	2758	2021-01	B.1.1.214	EPI_ISL_2897284
FK0508	0.996	3601	2021-01	B.1.1.214	EPI_ISL_10342468
FK0533	0.9973	3225	2021-01	B.1.1.214	EPI_ISL_10342469
FK0541	0.9969	3091	2021-01	B.1.1.214	EPI_ISL_10342470
FK0607	0.9971	3783	2021-01	B.1.1.214	EPI_ISL_10342471
FK0462	0.9973	3018	2020-12	B.1.1.214	EPI_ISL_2897285
FK0470	0.9973	2601	2020-12	B.1.1.214	EPI_ISL_10342472
FK0485	0.9969	2780	2021-01	B.1.1.214	EPI_ISL_10342473
FK0493	0.997	2770	2021-01	B.1.1.214	EPI_ISL_10342474
FK0501	0.997	2309	2021-01	B.1.1	EPI_ISL_10589493
FK0509	0.994	2395	2021-01	B.1.1.214	EPI_ISL_10342475
FK0526	0.9446	485	2021-01	B.1.1.45	EPI_ISL_10342476
FK0534	0.9971	3106	2021-01	B.1.1.214	EPI_ISL_2897286
FK0542	0.9971	2504	2021-01	B.1.1.214	EPI_ISL_10342477
FK0551	0.9969	2862	2021-01	B.1.1.214	EPI_ISL_10342478
FK0608	0.997	3639	2021-01	B.1.1.214	EPI_ISL_2897287
FK0477	0.9971	3079	2021-01	B.1.1.214	EPI_ISL_10342479
FK0486	0.997	3241	2021-01	B.1.1.214	EPI_ISL_2897288
FK0494	0.9973	2335	2021-01	B.1.1.214	EPI_ISL_10342480
FK0502	0.9969	1878	2021-01	B.1.1.214	EPI_ISL_10342481
FK0510	0.9969	2946	2021-01	B.1.1.214	EPI_ISL_2897289
FK0518	0.9971	3273	2021-01	B.1.1.214	EPI_ISL_10342482
FK0527	0.9208	1190	2021-01	B.1.1.45	EPI_ISL_10342483
FK0535	0.9973	3098	2021-01	B.1.1.214	EPI_ISL_10342484
FK0543	0.9972	2686	2021-01	B.1.1.214	EPI_ISL_10342485
FK0552	0.9905	1143	2021-01	B.1.1.214	EPI_ISL_10342486
FK0478	0.9968	2107	2021-01	B.1.1.214	EPI_ISL_10342487
FK0487	0.9972	3096	2021-01	B.1.1.214	EPI_ISL_10342488
FK0495	0.9972	2585	2021-01	B.1.1.214	EPI_ISL_2897290
FK0503	0.9971	3117	2021-01	B.1.1.214	EPI_ISL_10342489
FK0511	0.997	2664	2021-01	B.1.1.214	EPI_ISL_10342490
FK0519	0.9965	2995	2021-01	B.1.1.214	EPI_ISL_10342491
FK0528	0.997	2614	2021-01	B.1.1.214	EPI_ISL_10342492
FK0536	0.9973	2876	2021-01	B.1.1.214	EPI_ISL_10342493
FK0544	0.9973	2252	2021-01	B.1.1.214	EPI_ISL_10342494
FK0602	0.997	2556	2021-01	B.1.1.214	EPI_ISL_10342495
FK0610	0.9969	2696	2021-01	B.1.1.214	EPI_ISL_10342496
FK0465	0.9973	2511	2020-12	B.1.1.214	EPI_ISL_10342497
FK0479	0.997	2335	2021-01	B.1.1.214	EPI_ISL_10342498
FK0488	0.997	2805	2021-01	B.1.1.214	EPI_ISL_2897291
FK0496	0.9971	3146	2021-01	B.1.1.214	EPI_ISL_10342499
FK0504	0.9969	3147	2021-01	B.1.1.214	EPI_ISL_10342500
FK0512	0.9963	2030	2021-01	B.1.1.214	EPI_ISL_10342501
FK0520	0.9952	2043	2021-01	B.1.1.214	EPI_ISL_10342502
FK0529	0.9969	2460	2021-01	B.1.1.214	EPI_ISL_10342503
FK0537	0.9971	2698	2021-01	B.1.1.214	EPI_ISL_10342504
FK0603	0.9963	2251	2021-01	B.1.1.214	EPI_ISL_10342505
FK0489	0.9969	3099	2021-01	B.1.1.214	EPI_ISL_10342506
FK0497	0.9973	2893	2021-01	B.1.1.214	EPI_ISL_2897292
FK0505	0.9969	3472	2021-01	B.1.1.214	EPI_ISL_10342507
FK0513	0.9848	2335	2021-01	B.1.1.214	EPI_ISL_10342508
FK0521	0.997	3357	2021-01	B.1.1.214	EPI_ISL_10342509
FK0530	0.9973	3570	2021-01	B.1.1.214	EPI_ISL_10342510
FK0538	0.9973	3329	2021-01	B.1.1.214	EPI_ISL_2897293
FK0546	0.9971	3010	2021-01	B.1.1.214	EPI_ISL_10342511
FK0604	0.997	3435	2021-01	B.1.1.214	EPI_ISL_10342512
FK0612	0.9973	2788	2021-01	B.1.1.284	EPI_ISL_10342513
FK0620	0.9973	3279	2021-01	B.1.1.214	EPI_ISL_10342514
FK0628	0.9623	2156	2021-01	B.1.1.214	EPI_ISL_10589536
FK0645	0.9023	720	2021-01	B.1.1.45	EPI_ISL_10589519
FK0674	0.9973	4034	2021-01	B.1.1.214	EPI_ISL_10342515
FK0698	0.9971	3559	2021-01	B.1.1.214	EPI_ISL_10342516
FK0758	0.9971	3448	2021-01	B.1.1.214	EPI_ISL_10342517
FK0766	0.9969	2582	2021-01	B.1.1.214	EPI_ISL_10342518
FK0775	0.9972	3946	2021-01	B.1.1.214	EPI_ISL_10342519
FK0621	0.9968	3016	2021-01	B.1.1.214	EPI_ISL_2897294
FK0629	0.9967	3298	2021-01	B.1.1.214	EPI_ISL_10342520
FK0663	0.9373	1729	2021-01	B.1.1.45	EPI_ISL_10342521
FK0699	0.9949	1957	2021-01	B.1.1.214	EPI_ISL_10342522
FK0759	0.9973	3167	2021-01	B.1.1.214	EPI_ISL_10342523
FK0768	0.9971	3028	2021-01	B.1.1.214	EPI_ISL_10342524
FK0777	0.9971	2407	2021-01	B.1.1.7	EPI_ISL_10342525
FK0614	0.9955	2691	2021-01	B.1.1.214	EPI_ISL_10342526
FK0622	0.9973	3145	2021-01	B.1.1.214	EPI_ISL_2897295
FK0630	0.9973	3427	2021-01	B.1.1.214	EPI_ISL_10342527
FK0639	0.9973	3114	2021-01	B.1.1.214	EPI_ISL_2897296
FK0647	0.9971	3287	2021-01	B.1.1.214	EPI_ISL_10342528
FK0664	0.997	2927	2021-01	B.1.1.214	EPI_ISL_10342529
FK0684	0.9972	3359	2021-01	B.1.1	EPI_ISL_10589494
FK0769	0.997	3593	2021-01	B.1.1.214	EPI_ISL_10342530
FK0778	0.9971	3518	2021-01	B.1.1.214	EPI_ISL_10342531
FK0615	0.9971	3257	2021-01	B.1.1.214	EPI_ISL_10342532
FK0623	0.9905	2920	2021-01	B.1.1.214	EPI_ISL_10342533
FK0631	0.9867	2077	2021-01	B.1.1.45	EPI_ISL_10342534
FK0685	0.9963	2712	2021-01	B.1.1	EPI_ISL_10589495
FK0701	0.9972	3469	2021-01	B.1.1.214	EPI_ISL_10342535
FK0770	0.9973	3746	2021-01	B.1.1.214	EPI_ISL_10342536
FK0779	0.9973	3733	2021-01	B.1.1.214	EPI_ISL_10342537
FK0616	0.9969	3399	2021-01	B.1.1.214	EPI_ISL_10342538
FK0624	0.977	860	2021-01	B.1.1	EPI_ISL_10342539
FK0632	0.997	3240	2021-01	B.1.1.214	EPI_ISL_10342540
FK0649	0.9972	3292	2021-01	B.1.1.214	EPI_ISL_10342541
FK0666	0.997	2394	2021-01	B.1.1.214	EPI_ISL_10342542
FK0678	0.9973	3388	2021-01	B.1.1.214	EPI_ISL_10342543
FK0686	0.9971	3588	2021-01	B.1.1	EPI_ISL_10589496
FK0702	0.9972	3366	2021-01	B.1.1.214	EPI_ISL_10342544
FK0762	0.997	3731	2021-01	B.1.1.214	EPI_ISL_10342545
FK0771	0.9969	3491	2021-01	B.1.1.214	EPI_ISL_10342546
FK0617	0.997	3412	2021-01	B.1.1.214	EPI_ISL_10342547
FK0642	0.9964	2827	2021-01	B.1.1.214	EPI_ISL_10342548
FK0667	0.9974	2528	2021-01	B.1.1.214	EPI_ISL_10342549
FK0679	0.9971	3241	2021-01	B.1.1.214	EPI_ISL_10342550
FK0763	0.9966	2988	2021-01	B.1.1.214	EPI_ISL_10342551
FK0772	0.997	3530	2021-01	B.1.1.214	EPI_ISL_10342552
FK0626	0.9894	1993	2021-01	B.1.1.214	EPI_ISL_10342553
FK0635	0.9973	3146	2021-01	B.1.1.214	EPI_ISL_2897297
FK0643	0.9693	1530	2021-01	B.1.1.214	EPI_ISL_10589532
FK0651	0.9973	3333	2021-01	B.1.1.214	EPI_ISL_10342554
FK0668	0.9966	3269	2021-01	B.1.1.214	EPI_ISL_10342555
FK0756	0.9973	3618	2021-01	B.1.1.214	EPI_ISL_10342556
FK0773	0.9973	3379	2021-01	B.1.1.214	EPI_ISL_10342557
FK0619	0.9971	3399	2021-01	B.1.1.214	EPI_ISL_10342558
FK0627	0.9971	3446	2021-01	B.1.1.214	EPI_ISL_10342559
FK0636	0.9968	3031	2021-01	B.1.1.214	EPI_ISL_10342560
FK0644	0.9953	1673	2021-01	B.1.1.214	EPI_ISL_10342561
FK0661	0.9972	3472	2021-01	B.1.1.214	EPI_ISL_10342562
FK0669	0.9913	2960	2021-01	B.1.1.214	EPI_ISL_10342563
FK0681	0.9971	3747	2021-01	B.1.1.214	EPI_ISL_2897298
FK0697	0.9201	981	2021-01	B.1.1.214	EPI_ISL_10342564
FK0757	0.9971	3659	2021-01	B.1.1.214	EPI_ISL_10342565
FK0765	0.9973	3261	2021-01	B.1.1.214	EPI_ISL_10342566
FK0783	0.9985	1660	2021-01	B.1.1.214	EPI_ISL_10342567
FK0791	0.9986	1043	2021-01	B.1.1.214	EPI_ISL_2897299
FK0446	0.9968	904	2020-12	B.1.1.214	EPI_ISL_10342568
FK0590	0.9876	1359	2021-01	B.1.1.214	EPI_ISL_10342569
FK0655	0.9923	863	2021-01	B.1.1.214	EPI_ISL_10342570
FK0693	0.9981	1445	2021-01	B.1.1.214	EPI_ISL_2897300
FK0737	0.9967	1017	2021-01	B.1.1.214	EPI_ISL_2897301
FK0784	0.9986	1283	2021-01	B.1.1.214	EPI_ISL_2897302
FK0792	0.9604	386	2021-01	B.1.1	EPI_ISL_10589541
FK0447	0.9977	1401	2020-12	B.1.1.214	EPI_ISL_2897303
FK0524	0.9974	1195	2021-01	B.1.1.214	EPI_ISL_2897304
FK0599	0.9971	1022	2021-01	B.1.1.214	EPI_ISL_10342571
FK0673	0.9702	434	2021-01	B.1.1.214	EPI_ISL_10342572
FK0694	0.998	2033	2021-01	B.1.1.214	EPI_ISL_2897305
FK0785	0.9983	1466	2021-01	B.1.1.214	EPI_ISL_2897306
FK0793	0.9986	1264	2021-01	B.1.1	EPI_ISL_10589497
FK0448	0.9983	709	2020-12	B.1.1.214	EPI_ISL_2897307
FK0687	0.9982	1809	2021-01	B.1.1.214	EPI_ISL_2897308
FK0715	0.9979	1337	2021-01	B.1.1.214	EPI_ISL_2897309
FK0739	0.9985	1809	2021-01	B.1.1.214	EPI_ISL_10342573
FK0786	0.9991	1835	2021-01	B.1.1.214	EPI_ISL_2897310
FK0794	0.9306	188	2021-01	B.1	EPI_ISL_10342574
FK0471	0.9229	268	2020-12	B.1.1.214	EPI_ISL_10342575
FK0585	0.9228	533	2021-01	B.1.1.45	EPI_ISL_10342576
FK0593	0.9697	539	2021-01	B.1.1.214	EPI_ISL_10342577
FK0601	0.9984	1955	2021-01	B.1.1.214	EPI_ISL_10342578
FK0688	0.9989	1142	2021-01	B.1.1.214	EPI_ISL_2897311
FK0716	0.9987	1880	2021-01	B.1.1.214	EPI_ISL_2897312
FK0767	0.9994	1901	2021-01	B.1.1.214	EPI_ISL_10342579
FK0126	0.9846	611	2020-09	B.1.1.284	EPI_ISL_10342580
FK0787	0.999	1696	2021-01	B.1.1.214	EPI_ISL_2897313
FK0795	0.9939	1059	2021-01	B.1.1.214	EPI_ISL_2897314
FK0554	0.9529	387	2021-01	B.1.1.214	EPI_ISL_10342581
FK0586	0.9927	1492	2021-01	B.1.1.214	EPI_ISL_10342582
FK0594	0.9738	632	2021-01	B.1.1	EPI_ISL_10342583
FK0659	0.9637	290	2021-01	B.1.1.214	EPI_ISL_10342584
FK0717	0.9965	1186	2021-01	B.1.1.214	EPI_ISL_2897315
FK0788	0.9985	1550	2021-01	B.1.1.214	EPI_ISL_2897316
FK0796	0.9989	1940	2021-01	B.1.1.7	EPI_ISL_10342585
FK0473	0.9982	1702	2021-01	B.1.1.214	EPI_ISL_10342586
FK0555	0.9989	897	2021-01	B.1.1.214	EPI_ISL_10342587
FK0128	0.964	389	2020-09	B.1.1.284	EPI_ISL_10342588
FK0789	0.9981	1557	2021-01	B.1.1.214	EPI_ISL_2897317
FK0797	0.9971	1337	2021-01	B.1.1.214	EPI_ISL_10342589
FK0474	0.977	425	2021-01	B.1.1.214	EPI_ISL_10342590
FK0556	0.9724	832	2021-01	B.1.1.214	EPI_ISL_10342591
FK0596	0.9985	1801	2021-01	B.1.1.214	EPI_ISL_2897318
FK0670	0.9985	1415	2021-01	B.1.1.214	EPI_ISL_10342592
FK0691	0.9889	1384	2021-01	B.1.1.214	EPI_ISL_2897319
FK0719	0.9662	516	2021-01	B.1.1.214	EPI_ISL_10342593
FK0790	0.9877	718	2021-01	B.1.1.214	EPI_ISL_10342594
FK0798	0.991	1046	2021-01	B.1.1.214	EPI_ISL_10342595
FK0589	0.9555	343	2021-01	B.1.1.214	EPI_ISL_10342596
FK0671	0.9612	317	2021-01	B.1.1.214	EPI_ISL_10342597
FK0692	0.998	1652	2021-01	B.1.1.214	EPI_ISL_2897320
FK0720	0.9979	1594	2021-01	B.1.1.214	EPI_ISL_2897321
KP273	0.9986	1883	2020-07	B.1.1.284	EPI_ISL_10342598
CL1016	0.999	1816	2020-11	B.1.1.214	EPI_ISL_10342599
CL1040	0.9983	1432	2020-11	B.1.1.214	EPI_ISL_10342600
KP275	0.9892	929	2020-07	B.1.1.284	EPI_ISL_10342601
CL1001	0.9982	1605	2020-11	B.1.1.214	EPI_ISL_10342602
CL1009	0.9828	784	2020-11	B.1.1.214	EPI_ISL_10342603
KP278	0.9002	423	2020-07	B.1	EPI_ISL_10589521
CL1002	0.9984	1657	2020-11	B.1.1.214	EPI_ISL_10342604
KP280	0.9921	911	2020-07	B.1.1.284	EPI_ISL_10342605
CL1011	0.9983	1707	2020-11	B.1.1.214	EPI_ISL_10342606
KP283	0.9975	1698	2020-07	B.1.1.284	EPI_ISL_10342607
CL1082	0.999	1721	2020-11	B.1.1.214	EPI_ISL_10342608
KP285	0.9992	1723	2020-07	B.1.1.284	EPI_ISL_10342609
KP288	0.9983	1317	2020-07	B.1.1.284	EPI_ISL_10342610
CL1022	0.999	1970	2020-11	B.1.1.214	EPI_ISL_10342611
CL1059	0.9992	2099	2020-11	B.1.1.214	EPI_ISL_10342612
JG0718	0.9989	1639	2021-01	B.1.1.214	EPI_ISL_10342613
JG0747	0.9935	1751	2021-01	B.1.1	EPI_ISL_10589498
JG0794	0.979	434	2021-01	B.1.1.101	EPI_ISL_10342614
FK0132	0.998	865	2020-09	B.1.1.284	EPI_ISL_10342615
FK0260	0.9985	2176	2020-12	B.1.1.214	EPI_ISL_10342616
FK0379	0.9945	1167	2020-12	B.1.1.214	EPI_ISL_10342617
JG0721	0.9968	1076	2021-01	B.1.1.214	EPI_ISL_10342618
JG0753	0.9984	1366	2021-01	B.1.1.214	EPI_ISL_10342619
FK0201	0.9981	1159	2020-11	B.1.1.284	EPI_ISL_10342620
FK0288	0.9697	502	2020-12	B.1.1.214	EPI_ISL_10342621
JG0681	0.9988	1837	2021-01	B.1.1.214	EPI_ISL_2897322
JG0722	0.9989	1843	2021-01	B.1.1.214	EPI_ISL_10342622
JG0758	0.9992	1843	2021-01	B.1.1.214	EPI_ISL_10342623
JG0798	0.9993	1668	2021-01	B.1.1	EPI_ISL_10589499
FK0354	0.9951	1134	2020-12	B.1.1.214	EPI_ISL_10342624
FK1101	0.9989	2150	2021-02	B.1.1	EPI_ISL_10342625
JG0682	0.9978	1597	2021-01	B.1.1.214	EPI_ISL_10342626
JG0727	0.9991	1874	2021-01	B.1.1.214	EPI_ISL_2897323
JG0768	0.9937	2023	2021-01	B.1.1.214	EPI_ISL_10342627
FK0299	0.9984	1734	2020-12	B.1.1.214	EPI_ISL_10342628
FK0334	0.9787	700	2020-12	B.1.1.214	EPI_ISL_10342629
FK1102	0.9554	227	2021-02	B.1	EPI_ISL_10342630
JG0692	0.9789	392	2021-01	B.1.1.214	EPI_ISL_10342631
JG0769	0.9666	433	2021-01	B.1.1	EPI_ISL_10589534
FK0275	0.9869	755	2020-12	B.1.1.214	EPI_ISL_10342632
FK0340	0.9799	514	2020-12	B.1.1.214	EPI_ISL_10342633
JG0694	0.9318	190	2021-01	B.1	EPI_ISL_10342634
FK0160	0.9932	1072	2020-11	B.1.1.214	EPI_ISL_10342635
FK0281	0.9739	646	2020-12	B.1.1.214	EPI_ISL_10342636
FK0357	0.9673	615	2020-12	B.1.1.214	EPI_ISL_10589533
JG0708	0.9994	2047	2021-01	B.1.1.214	EPI_ISL_2897325
JG0735	0.9991	1594	2021-01	B.1.1.214	EPI_ISL_2897326
JG0788	0.9987	1427	2021-01	B.1.1.214	EPI_ISL_10342637
FK0282	0.9887	1506	2020-12	B.1.1.214	EPI_ISL_10342638
FK1105	0.9985	1685	2021-02	B.1.1.214	EPI_ISL_10342639
JG0715	0.9989	1822	2021-01	B.1.1.214	EPI_ISL_10342640
JG0738	0.9985	1498	2021-01	B.1.1.284	EPI_ISL_10342641
JG0793	0.9991	1532	2021-01	B.1.1.214	EPI_ISL_2897327
CL2815B	0.9984	1689	2021-01	B.1.1.214	EPI_ISL_2897328
CL2842	0.9986	1472	2021-01	B.1.1.214	EPI_ISL_2897329
CL2853	0.998	1257	2021-01	B.1.1.214	EPI_ISL_2897330
CL2854	0.9327	178	2021-01	B.1	EPI_ISL_10342642
CL2276	0.9966	603	2021-01	B.1.1.214	EPI_ISL_2897331
CL1970	0.9973	1400	2021-01	B.1.1.214	EPI_ISL_10342643
CL1955	0.9073	196	2021-01	B.1.1.214	EPI_ISL_10342644
CL2279	0.9979	1242	2021-01	B.1.1.214	EPI_ISL_2897332
CL2287	0.9983	1274	2021-01	B.1.1.214	EPI_ISL_2897333
CL2295	0.9986	1696	2021-01	B.1.1.214	EPI_ISL_2897334
CL2288	0.9978	1004	2021-01	B.1.1.214	EPI_ISL_2897335
CL1518	0.9995	1595	2021-01	B.1.1.214	EPI_ISL_10342645
CL0931	0.9984	1608	2020-11	B.1.1.214	EPI_ISL_10342646
CL0963	0.9983	1738	2020-11	B.1.1.214	EPI_ISL_10342647
KP679	0.9981	1221	2020-11	B.1.1.214	EPI_ISL_10342648
CL0964	0.9991	1753	2020-11	B.1.1.214	EPI_ISL_10342649
CL0935	0.9934	757	2020-11	B.1.1.214	EPI_ISL_10342650
CL0959	0.9984	1618	2020-11	B.1.1.214	EPI_ISL_10342651
CL2269	0.903	147	2021-01	B.1	EPI_ISL_10342652
CL0936	0.9983	1456	2020-11	B.1.1.214	EPI_ISL_10342653
CL0953	0.9946	819	2020-11	B.1.1.214	EPI_ISL_10342654
CL0930	0.9982	1583	2020-11	B.1.1.214	EPI_ISL_10342655
CL0962	0.9973	1412	2020-11	B.1.1.214	EPI_ISL_10342656
CL3359	0.9983	676	2021-02	B.1.1.214	EPI_ISL_2897336
JG0829	0.9973	447	2021-01	B.1.1.214	EPI_ISL_10342657
CL3360	0.9987	855	2021-02	B.1.1.214	EPI_ISL_2897337
FK1108	0.99	1112	2021-03	R.1	EPI_ISL_10342658
JG0847	0.9983	586	2021-01	B.1.1.214	EPI_ISL_10342659
JG0893	0.9884	490	2021-02	B.1.1	EPI_ISL_10589500
CL3361	0.9845	564	2021-02	B.1.1.214	EPI_ISL_2897338
JG0854	0.9986	1345	2021-01	B.1.1.214	EPI_ISL_10342660
JG0902	0.9972	855	2021-02	B.1.1	EPI_ISL_10589501
FK1107	0.9788	265	2021-03	R.1	EPI_ISL_10342661
JG0859	0.9981	878	2021-01	B.1.1	EPI_ISL_10589502
JG0909	0.9984	765	2021-02	B.1.1.214	EPI_ISL_10342662
JG0862	0.987	321	2021-01	B.1.1	EPI_ISL_10589523
JG0912	0.9984	980	2021-02	B.1.1.214	EPI_ISL_10342663
JG0922	0.9952	461	2021-02	B.1.1	EPI_ISL_10589503
JG0824	0.9983	855	2021-01	B.1.1.214	EPI_ISL_2897339
JG0873	0.9542	107	2021-01	B.1.1.354	EPI_ISL_10342664
JG0929	0.9994	940	2021-02	B.1.1.214	EPI_ISL_10342665
JG0827	0.9618	298	2021-01	B.1	EPI_ISL_10589540
JG0886	0.9472	233	2021-02	B.1.1	EPI_ISL_10589508
JG0931	0.9566	193	2021-02	B.1	EPI_ISL_10342666
JG0938	0.9985	1458	2021-02	B.1.1.7	EPI_ISL_10342667
JG0939	0.9989	1038	2021-02	B.1.1.7	EPI_ISL_10342668
JG0959	0.9988	1247	2021-02	B.1.1.214	EPI_ISL_10342669
JG0978	0.9938	991	2021-02	B.1.1	EPI_ISL_10589459
JG1000	0.9986	917	2021-02	B.1.1	EPI_ISL_10589504
AG0895	0.9902	948	2021-03	R.1	EPI_ISL_10342670
FK1106	0.9853	776	2021-03	R.1	EPI_ISL_10342671
CL1413	0.9837	50	2021-01	B.1.1.214	EPI_ISL_10589525
CL1414	0.966	48	2021-01	B.1.1.214	EPI_ISL_10342672
CL1706	0.993	51	2021-01	B.1.1.214	EPI_ISL_10342673
JG0261	0.9555	41	2020-12	B.1.1.214	EPI_ISL_10342674
JG0266	0.9761	44	2020-12	B.1.1.284	EPI_ISL_10342675
JG0267	0.9601	39	2020-12	B.1	EPI_ISL_10342676
JG0280	0.9965	49	2020-12	B.1.1.214	EPI_ISL_10342677
JG0286	0.9876	46	2020-12	B.1.1.214	EPI_ISL_10342678
JG0298	0.9847	48	2020-12	B.1.1	EPI_ISL_2897340
JG0308	0.972	44	2020-12	B.1.1.214	EPI_ISL_10342679
JG0311	0.9947	48	2020-12	B.1.1.214	EPI_ISL_2897341
JG0312	0.9884	49	2020-12	B.1.1.214	EPI_ISL_10342680
JG0313	0.9825	46	2020-12	B.1.1.214	EPI_ISL_10342681
JG0339	0.9862	47	2020-12	B.1.1.214	EPI_ISL_10342682
JG0372	0.9939	47	2020-12	B.1.1.214	EPI_ISL_10342683
JG0375	0.9671	42	2020-12	B.1.1.214	EPI_ISL_10342684
JG0378	0.9821	42	2020-12	B.1.1.214	EPI_ISL_10342685
JG0381	0.993	48	2020-12	B.1.1.214	EPI_ISL_10342686
JG0384	0.996	49	2020-12	B.1.1.214	EPI_ISL_2897342
JG0401	0.9814	46	2020-12	B.1.1.214	EPI_ISL_2897343
JG0404	0.989	46	2020-12	B.1.1.284	EPI_ISL_10342687
JG0412	0.9767	45	2020-12	B.1.1.214	EPI_ISL_10342688
JG0417	0.9869	48	2020-12	B.1.1.214	EPI_ISL_10342689
JG0419	0.9957	49	2020-12	B.1.1.214	EPI_ISL_10342690
JG0428	0.9891	47	2020-12	B.1.1.214	EPI_ISL_2897344
JG0433	0.9698	46	2020-12	B.1.1.214	EPI_ISL_10342691
JG0440	0.9868	46	2020-12	B.1.1.214	EPI_ISL_10342692
JG0442	0.9344	40	2020-12	B.1	EPI_ISL_10342693
JG0446	0.9963	50	2020-12	B.1.1.214	EPI_ISL_2897345
KG0131	0.996	51	2020-12	B.1.1.214	EPI_ISL_10342694
KG0157	0.9969	52	2020-12	B.1.1.214	EPI_ISL_2897346
KP560	0.979	48	2020-12	B.1.1.214	EPI_ISL_10342695
KP561	0.9861	48	2020-12	B.1.1	EPI_ISL_2897347
KP565	0.9648	47	2020-12	B.1.1.214	EPI_ISL_10342696
KP570	0.9804	45	2020-12	B.1.1.214	EPI_ISL_10342697
KP573	0.9678	47	2020-12	B.1.1.214	EPI_ISL_10342698
KP575	0.9857	48	2020-12	B.1.1.214	EPI_ISL_10342699
KP576	0.9908	48	2020-12	B.1.1.214	EPI_ISL_10342700
KP582	0.9945	49	2020-12	B.1.1.214	EPI_ISL_2897348
KP587	0.9828	48	2020-12	B.1.1	EPI_ISL_10342701
KP594	0.9258	35	2020-12	B.1	EPI_ISL_10342702
KP596	0.9629	44	2020-12	B.1.1.214	EPI_ISL_10342703
KP607	0.9573	44	2020-12	B.1	EPI_ISL_10342704
KP615	0.9886	51	2020-12	B.1.1.214	EPI_ISL_10342705
KP623	0.9831	49	2020-12	B.1.1.214	EPI_ISL_10342706
KP624	0.9483	44	2020-12	B.1.1.214	EPI_ISL_10342707
KP627	0.9798	48	2020-12	B.1.1.214	EPI_ISL_10342708
FK1119	0.9965	89	2021-04	B.1.1.7	EPI_ISL_10342709
FK1109	0.9928	101	2021-03	R.1	EPI_ISL_10342710
CM0028	0.9871	90	2021-04	R.1	EPI_ISL_10342711
FK1112	0.9367	54	2021-03	B.1	EPI_ISL_10342712
FK1120	0.9933	95	2021-04	R.1	EPI_ISL_10342713
FK1110	0.9854	82	2021-03	R.1	EPI_ISL_10342714
FK1113	0.9789	83	2021-03	R.1	EPI_ISL_10342715
FK1121	0.9638	65	2021-04	R.1	EPI_ISL_10342716
FK1111	0.9939	97	2021-03	R.1	EPI_ISL_10342717
KP217	0.9973	100	2020-05	B.1.1.48	EPI_ISL_10342718
FK1114	0.9878	90	2021-03	R.1	EPI_ISL_10342719
FK1122	0.9932	87	2021-04	R.1	EPI_ISL_10342720
B002-082	0.99	86	2021-04	B.1.1.7	EPI_ISL_10342721
FK1115	0.9894	94	2021-03	R.1	EPI_ISL_10342722
FK1123	0.9845	83	2021-04	R.1	EPI_ISL_10342723
CL2778	0.9701	79	2021-04	R.1	EPI_ISL_10342724
KP258	0.9939	98	2020-06	B.1.1.284	EPI_ISL_10342725
FK1116	0.9886	89	2021-03	B.1.1.214	EPI_ISL_10342726
FK1124	0.9648	61	2021-04	B.1	EPI_ISL_10342727
CL2779	0.9932	89	2021-04	R.1	EPI_ISL_10342728
AG1029	0.9971	97	2021-04	B.1.1.7	EPI_ISL_10342729
KP260	0.9973	101	2020-06	B.1.1.284	EPI_ISL_10342730
FK1117	0.9545	54	2021-04	B.1.1.7	EPI_ISL_10342731
CL2781	0.9935	94	2021-04	R.1	EPI_ISL_10342732
KP262	0.997	99	2020-06	B.1.1.284	EPI_ISL_10342733
FK1118	0.9968	92	2021-04	B.1.1.7	EPI_ISL_10342734
KP682	0.9973	97	2021-02	B.1.1.214	EPI_ISL_10342735
KP264	0.9964	94	2020-06	B.1.1.284	EPI_ISL_10342736
FK1141	0.9959	99	2021-04	B.1.1.7	EPI_ISL_10342737
CG0892	0.9965	92	2021-01	B.1.1.214	EPI_ISL_10342738
CG1025	0.9968	95	2021-01	B.1.1.214	EPI_ISL_2897349
CG1189	0.9969	104	2021-01	B.1.1.214	EPI_ISL_10342739
KP168	0.9905	92	2020-04	B.1.1.48	EPI_ISL_10342740
FK1126	0.9969	99	2021-04	B.1.1.7	EPI_ISL_10342741
FK1142	0.9967	91	2021-04	B.1.1.7	EPI_ISL_10342742
CG0925	0.9968	96	2021-01	B.1.1	EPI_ISL_10589505
CG1028	0.9968	98	2021-01	B.1.1	EPI_ISL_2897350
FK1127	0.9972	97	2021-04	B.1.1.214	EPI_ISL_10342743
KU202104060739	0.9936	100	2021-04	R.1	EPI_ISL_10342744
CG0809	0.9755	79	2021-01	B.1.1.214	EPI_ISL_10342745
CG1075	0.9903	93	2021-01	B.1.1	EPI_ISL_2897351
FK1128	0.9888	83	2021-04	B.1.1.7	EPI_ISL_10342746
FK1136	0.9965	97	2021-04	B.1.1.7	EPI_ISL_10342747
FK1144	0.9029	45	2021-04	B.1	EPI_ISL_10342748
KU202104081207	0.9287	46	2021-04	B.1.1.7	EPI_ISL_10342749
CG0977	0.9971	96	2021-01	B.1.1.214	EPI_ISL_10342750
CG1351	0.9414	57	2021-02	B.1.1.101	EPI_ISL_10342751
CG2027	0.9111	49	2021-03	B.1	EPI_ISL_10342752
KP182	0.924	81	2020-04	B.1.1.48	EPI_ISL_10342753
FK1129	0.9781	86	2021-04	B.1.1.7	EPI_ISL_10342754
FK1137	0.997	99	2021-04	B.1.1.7	EPI_ISL_10342755
FK1145	0.9909	90	2021-04	B.1.1.7	EPI_ISL_10342756
KU202104101386	0.9901	75	2021-04	B.1.1.7	EPI_ISL_10342757
CG1394	0.9968	95	2021-02	B.1.1.214	EPI_ISL_10342758
CG2117	0.994	103	2021-03	R.1	EPI_ISL_10342759
CG2346	0.9931	102	2021-03	R.1	EPI_ISL_10342760
FK1130	0.9581	61	2021-04	B.1.1.7	EPI_ISL_10342761
KP684	0.9971	99	2021-04	B.1.1.7	EPI_ISL_10342762
CG1163	0.9964	81	2021-01	B.1.1.214	EPI_ISL_2897352
KP192	0.9965	98	2020-04	B.1	EPI_ISL_2897353
FK1139	0.9965	88	2021-04	B.1.1.7	EPI_ISL_10342763
KP688	0.9969	91	2021-04	B.1.1.7	EPI_ISL_10342764
KP685	0.9972	96	2021-04	B.1.1.7	EPI_ISL_10342765
CG0884	0.9659	75	2021-01	B.1.1.214	EPI_ISL_10342766
CG1018	0.9942	75	2021-01	B.1.1.214	EPI_ISL_10342767
CG1179	0.997	92	2021-01	B.1.1	EPI_ISL_10589506
CG2219	0.9971	102	2021-03	B.1.1.7	EPI_ISL_10342768
FK1132	0.9973	103	2021-04	B.1.1.7	EPI_ISL_10342769
FK1140	0.9897	94	2021-04	B.1.1.7	EPI_ISL_10342770
KP689	0.9968	85	2021-04	B.1.1.7	EPI_ISL_10342771
KP686	0.9039	41	2021-02	B.1.497	EPI_ISL_10342772
CG0889	0.9964	100	2021-01	B.1.1.214	EPI_ISL_2897354
CG1022	0.9352	44	2021-01	B.1	EPI_ISL_10589512
KP207-2	0.997	104	2020-05	B.1.1.48	EPI_ISL_10342773
KP202	0.9965	105	2020-05	B.1.1	EPI_ISL_2897355
CL3487	0.9951	89	2021-02	B.1.1.214	EPI_ISL_10342774
CL3488	0.9229	69	2021-02	B.1.1.214	EPI_ISL_10342775
CL0858	0.997	104	2020-11	B.1.1.214	EPI_ISL_10342776
CL0874	0.9964	98	2020-11	B.1.1.214	EPI_ISL_10342777
CL0843	0.9837	94	2020-11	B.1.1.214	EPI_ISL_10342778
CL0859	0.9778	88	2020-11	B.1.1.214	EPI_ISL_10342779
CL0862	0.9972	110	2020-11	B.1.1.214	EPI_ISL_10342780
CL0855	0.9965	101	2020-11	B.1.1.214	EPI_ISL_10342781
FK1421	0.9892	533	2021-04	B.1.1.7	EPI_ISL_10342782
CAA037	0.996	955	2021-05	B.1.1.7	EPI_ISL_10342783
KG0714	0.996	1395	2021-04	B.1.1.7	EPI_ISL_10342784
JG1163	0.996	1204	2021-03	B.1.1.214	EPI_ISL_10342785
JG1277	0.996	1164	2021-04	B.1.1.7	EPI_ISL_10342786
CG2566	0.996	1549	2021-04	B.1.1.7	EPI_ISL_10342787
FK1422	0.996	1659	2021-04	B.1.1.7	EPI_ISL_10342788
AG1128	0.9682	232	2021-05	B.1.1.7	EPI_ISL_10342789
KG0725	0.996	1885	2021-04	B.1.1.7	EPI_ISL_10342790
CG2600	0.996	1189	2021-04	B.1.1.7	EPI_ISL_10342791
FK1423	0.9715	423	2021-04	B.1.1.7	EPI_ISL_10342792
AG1139	0.996	1060	2021-05	B.1.1.7	EPI_ISL_10342793
KG0829	0.9247	249	2021-04	R.1	EPI_ISL_10342794
JG1212	0.996	854	2021-03	B.1.1.7	EPI_ISL_10342795
CG2667	0.9711	164	2021-04	B.1.1.7	EPI_ISL_10342796
FK1424	0.996	1314	2021-04	B.1.1.7	EPI_ISL_10342797
AG1152	0.996	1522	2021-05	B.1.1.7	EPI_ISL_10342798
JG1011	0.996	1485	2021-02	R.1	EPI_ISL_10342799
JG1216	0.9932	1234	2021-03	R.1	EPI_ISL_10342800
CG2818	0.996	1063	2021-04	B.1.1.7	EPI_ISL_10342801
FK1425	0.996	2006	2021-04	B.1.1.7	EPI_ISL_10342802
AG1165	0.996	1409	2021-05	B.1.1.7	EPI_ISL_10342803
JG1130	0.996	835	2021-03	B.1.1.214	EPI_ISL_10342804
JG1231	0.996	819	2021-03	B.1.1.7	EPI_ISL_10342805
AG1053	0.9877	972	2021-04	B.1.1.7	EPI_ISL_10342806
FK1426	0.9871	197	2021-04	B.1.1	EPI_ISL_10342807
KU202104294299	0.996	733	2021-04	B.1.1.7	EPI_ISL_10342808
KG0666	0.996	1110	2021-03	B.1.1.7	EPI_ISL_10342809
JG1131	0.9616	268	2021-03	B.1.1.214	EPI_ISL_10342810
JG1265	0.996	1487	2021-04	B.1.1.7	EPI_ISL_10342811
AG1083	0.9907	347	2021-04	B.1.1.7	EPI_ISL_10342812
FK1427	0.996	1406	2021-04	B.1.1.7	EPI_ISL_10342813
KU202104304536	0.9302	228	2021-04	B.1.1.7	EPI_ISL_10342814
KG0668	0.996	1254	2021-03	B.1.1.7	EPI_ISL_10342815
JG1135	0.996	1436	2021-03	B.1.1.214	EPI_ISL_10342816
JG1269	0.996	1614	2021-04	R.1	EPI_ISL_10342817
CG2408	0.996	1342	2021-04	B.1.1.7	EPI_ISL_10342818
AG1094	0.94	163	2021-04	B.1.1.7	EPI_ISL_10342819
CM2457	0.9958	914	2021-05	B.1.1.7	EPI_ISL_10342820
KG0671	0.9879	1463	2021-03	R.1	EPI_ISL_10342821
JG1272	0.996	1270	2021-04	B.1.1.7	EPI_ISL_10342822
AG1097	0.996	853	2021-04	B.1.1.7	EPI_ISL_10342823
FK1154	0.9974	1049	2021-04	B.1.1.7	EPI_ISL_10342824
FK1170	0.9344	158	2021-04	B.1.1.7	EPI_ISL_10342825
FK1186	0.9972	956	2021-04	B.1.1.7	EPI_ISL_10342826
FK1194	0.9542	306	2021-04	B.1.1.7	EPI_ISL_10342827
FK1218	0.9848	605	2021-04	B.1.1.7	EPI_ISL_10342828
FK1226	0.9885	716	2021-04	B.1.1.7	EPI_ISL_10342829
FK1234	0.9427	199	2021-04	B.1.1.7	EPI_ISL_10342830
FK1171	0.9189	101	2021-04	B.1.1.7	EPI_ISL_10342831
FK1179	0.9972	1433	2021-04	B.1.1.7	EPI_ISL_10342832
FK1187	0.9871	806	2021-04	B.1.1.7	EPI_ISL_10342833
FK1195	0.9295	201	2021-04	B.1.1.7	EPI_ISL_10342834
FK1203	0.9971	763	2021-04	B.1.1.7	EPI_ISL_10342835
FK1211	0.9958	622	2021-04	B.1.1.7	EPI_ISL_10342836
FK1227	0.9973	751	2021-04	B.1.1.7	EPI_ISL_10342837
FK1148	0.9952	673	2021-04	B.1.1.7	EPI_ISL_10342838
FK1164	0.9566	221	2021-04	B.1.1.7	EPI_ISL_10342839
FK1172	0.9893	783	2021-04	R.1	EPI_ISL_10342840
FK1180	0.9976	1212	2021-04	B.1.1.7	EPI_ISL_10342841
FK1188	0.9966	816	2021-04	B.1.1.7	EPI_ISL_10342842
FK1228	0.9972	1042	2021-04	B.1.1.7	EPI_ISL_10342843
FK1236	0.9971	1016	2021-04	B.1.1.7	EPI_ISL_10342844
FK1149	0.9972	1001	2021-04	B.1.1.7	EPI_ISL_10342845
FK1157	0.9974	1404	2021-04	B.1.1.7	EPI_ISL_10342846
FK1165	0.9827	363	2021-04	B.1.1.7	EPI_ISL_10342847
FK1173	0.9971	789	2021-04	B.1.1.7	EPI_ISL_10342848
FK1181	0.997	707	2021-04	B.1.1.7	EPI_ISL_10342849
FK1189	0.989	557	2021-04	B.1.1.7	EPI_ISL_10342850
FK1213	0.9902	701	2021-04	B.1.1.7	EPI_ISL_10342851
FK1229	0.9971	1316	2021-04	B.1.1.7	EPI_ISL_10342852
FK1237	0.9602	272	2021-04	B.1.1.7	EPI_ISL_10342853
FK1150	0.9972	1335	2021-04	B.1.1.7	EPI_ISL_10342854
FK1158	0.9972	1451	2021-04	B.1.1.7	EPI_ISL_10342855
FK1174	0.9971	792	2021-04	B.1.1.7	EPI_ISL_10342856
FK1182	0.9837	618	2021-04	B.1.1.7	EPI_ISL_10342857
FK1190	0.9967	871	2021-04	B.1.1.7	EPI_ISL_10342858
FK1198	0.9882	473	2021-04	B.1.1.7	EPI_ISL_10342859
FK1206	0.9075	134	2021-04	B.1.1.7	EPI_ISL_10589517
FK1214	0.9971	795	2021-04	B.1.1.7	EPI_ISL_10342860
FK1222	0.9356	181	2021-04	B.1.1.7	EPI_ISL_10342861
FK1230	0.9954	768	2021-04	B.1.1.7	EPI_ISL_10342862
FK1151	0.9956	1522	2021-04	R.1	EPI_ISL_10342863
FK1159	0.9726	485	2021-04	B.1.1.7	EPI_ISL_10342864
FK1167	0.9976	1556	2021-04	B.1.1.7	EPI_ISL_10342865
FK1175	0.9773	262	2021-04	B.1.1.7	EPI_ISL_10342866
FK1183	0.9901	579	2021-04	B.1.1.7	EPI_ISL_10342867
FK1191	0.986	741	2021-04	B.1.1.7	EPI_ISL_10342868
FK1199	0.9326	215	2021-04	B.1.1.7	EPI_ISL_10342869
FK1215	0.9971	729	2021-04	B.1.1.7	EPI_ISL_10342870
FK1223	0.9974	1324	2021-04	B.1.1.7	EPI_ISL_10342871
FK1231	0.9819	267	2021-04	B.1.1.7	EPI_ISL_10342872
FK1239	0.9974	1740	2021-04	B.1.1.7	EPI_ISL_10342873
FK1152	0.9659	284	2021-04	B.1.1.7	EPI_ISL_10342874
FK1168	0.9972	1058	2021-04	B.1.1.7	EPI_ISL_10342875
FK1176	0.9961	1018	2021-04	B.1.1.7	EPI_ISL_10342876
FK1184	0.9973	826	2021-04	B.1.1.7	EPI_ISL_10342877
FK1208	0.9928	766	2021-04	B.1.1.7	EPI_ISL_10342878
FK1224	0.9975	1845	2021-04	B.1.1.7	EPI_ISL_10342879
FK1232	0.9934	435	2021-04	B.1.1.7	EPI_ISL_10342880
FK1240	0.9971	706	2021-04	B.1.1.7	EPI_ISL_10342881
FK1161	0.9126	108	2021-04	B.1.1.7	EPI_ISL_10342882
FK1177	0.9972	971	2021-04	B.1.1.7	EPI_ISL_10342883
FK1185	0.9973	805	2021-04	B.1.1.7	EPI_ISL_10342884
FK1193	0.9974	927	2021-04	B.1.1.7	EPI_ISL_10342885
FK1225	0.9974	989	2021-04	B.1.1.7	EPI_ISL_10342886
FK1233	0.9971	708	2021-04	B.1.1.7	EPI_ISL_10342887
FK1241	0.9972	938	2021-04	B.1.1.7	EPI_ISL_10342888
FK1242	0.9548	307	2021-04	B.1.1.7	EPI_ISL_10342889
FK1258	0.9972	1225	2021-04	B.1.1.7	EPI_ISL_10342890
FK1266	0.9363	190	2021-04	R.1	EPI_ISL_10342891
FK1290	0.9325	488	2021-04	B.1.1.7	EPI_ISL_10342892
FK1298	0.9733	413	2021-04	B.1.1.7	EPI_ISL_10342893
FK1314	0.9493	223	2021-04	B.1.1.7	EPI_ISL_10342894
FK1322	0.9974	721	2021-04	B.1.1.7	EPI_ISL_10342895
CM0362	0.9972	1002	2021-04	B.1.1.7	EPI_ISL_10342896
FK1251	0.9903	431	2021-04	B.1.1.7	EPI_ISL_10342897
FK1275	0.9151	153	2021-04	B.1.1.7	EPI_ISL_10342898
FK1283	0.9784	347	2021-04	B.1.1.7	EPI_ISL_10342899
FK1291	0.9829	1028	2021-04	B.1.1.7	EPI_ISL_10342900
FK1299	0.9922	614	2021-04	B.1.1.7	EPI_ISL_10342901
FK1307	0.9771	894	2021-04	B.1.1.7	EPI_ISL_10342902
FK1323	0.9972	955	2021-04	B.1.1.7	EPI_ISL_10342903
CM0367	0.9101	119	2021-04	B.1.1.7	EPI_ISL_10342904
FK1252	0.9241	159	2021-04	B.1.1.7	EPI_ISL_10342905
FK1292	0.9956	1430	2021-04	B.1.1.7	EPI_ISL_10342906
FK1316	0.9972	1029	2021-04	B.1.1.7	EPI_ISL_10342907
FK1245	0.9971	925	2021-04	B.1.1.7	EPI_ISL_10342908
FK1261	0.9149	453	2021-04	B.1.1.7	EPI_ISL_10342909
FK1269	0.9971	772	2021-04	B.1.1.7	EPI_ISL_10342910
FK1285	0.9975	2025	2021-04	B.1.1.7	EPI_ISL_10342911
FK1293	0.9858	1489	2021-04	B.1.1.7	EPI_ISL_10342912
FK1301	0.985	684	2021-04	B.1.1.7	EPI_ISL_10342913
FK1309	0.9971	1186	2021-04	B.1.1.7	EPI_ISL_10342914
FK1317	0.9948	699	2021-04	B.1.1.7	EPI_ISL_10342915
FK1246	0.9761	317	2021-04	B.1.1.7	EPI_ISL_10342916
FK1270	0.9647	274	2021-04	B.1.1.7	EPI_ISL_10342917
FK1278	0.9972	1314	2021-04	B.1.1.7	EPI_ISL_10342918
FK1286	0.9453	208	2021-04	B.1.1.7	EPI_ISL_10342919
FK1294	0.9972	1930	2021-04	B.1.1.7	EPI_ISL_10342920
FK1302	0.9974	1591	2021-04	Q.1	EPI_ISL_10342921
FK1310	0.9891	939	2021-04	B.1.1.7	EPI_ISL_10342922
CM1131	0.9967	938	2021-04	B.1.1.7	EPI_ISL_10342923
FK1247	0.9971	1019	2021-04	B.1.1.7	EPI_ISL_10342924
FK1263	0.9776	539	2021-04	B.1.1.7	EPI_ISL_10342925
FK1271	0.9926	514	2021-04	B.1.1.7	EPI_ISL_10342926
FK1279	0.9707	573	2021-04	B.1.1.7	EPI_ISL_10342927
FK1287	0.9966	685	2021-04	B.1.1.7	EPI_ISL_10342928
FK1295	0.9964	1389	2021-04	B.1.1.7	EPI_ISL_10342929
FK1303	0.9037	158	2021-04	B.1.1.7	EPI_ISL_10342930
FK1319	0.9971	1019	2021-04	B.1.1.7	EPI_ISL_10342931
CM0197	0.9972	1073	2021-04	B.1.1.7	EPI_ISL_10342932
FK1272	0.9198	126	2021-04	B.1.1.7	EPI_ISL_10342933
FK1288	0.9939	663	2021-04	B.1.1.7	EPI_ISL_10342934
FK1296	0.9966	825	2021-04	B.1.1.7	EPI_ISL_10342935
FK1304	0.9903	1017	2021-04	B.1.1.7	EPI_ISL_10342936
FK1320	0.9975	1988	2021-04	B.1.1.7	EPI_ISL_10342937
FK1249	0.997	827	2021-04	B.1.1.7	EPI_ISL_10342938
FK1257	0.9958	533	2021-04	B.1.1.7	EPI_ISL_10342939
FK1265	0.9432	230	2021-04	R.1	EPI_ISL_10342940
FK1281	0.9971	1400	2021-04	B.1.1.7	EPI_ISL_10342941
FK1289	0.9221	159	2021-04	B.1.1.7	EPI_ISL_10342942
FK1297	0.9814	766	2021-04	B.1.1.7	EPI_ISL_10342943
FK1333	0.9973	1023	2021-04	B.1.1.7	EPI_ISL_10342944
FK1373	0.978	711	2021-04	B.1.1.7	EPI_ISL_10342945
FK1389	0.9915	845	2021-04	B.1.1.7	EPI_ISL_10342946
FK1397	0.9892	896	2021-04	B.1.1.7	EPI_ISL_10342947
FK1413	0.9973	1486	2021-04	B.1.1.7	EPI_ISL_10342948
FK1326	0.9804	594	2021-04	B.1.1.7	EPI_ISL_10342949
FK1334	0.9969	1332	2021-04	B.1.1.7	EPI_ISL_10342950
FK1342	0.9962	873	2021-04	B.1.1.7	EPI_ISL_10342951
FK1358	0.9645	287	2021-04	R.1	EPI_ISL_10342952
FK1374	0.9598	193	2021-04	B.1.1.7	EPI_ISL_10342953
FK1382	0.9047	300	2021-04	B.1.1.7	EPI_ISL_10589518
FK1390	0.986	769	2021-04	B.1.1.7	EPI_ISL_10342954
FK1327	0.9508	287	2021-04	B.1.1.7	EPI_ISL_10342955
FK1343	0.9974	1403	2021-04	B.1.1.7	EPI_ISL_10342956
FK1351	0.9963	1035	2021-04	B.1.1.7	EPI_ISL_10342957
FK1359	0.9287	246	2021-04	B.1	EPI_ISL_10342958
FK1367	0.9751	607	2021-04	R.1	EPI_ISL_10342959
FK1375	0.9755	688	2021-04	B.1.1.7	EPI_ISL_10342960
FK1383	0.9972	1593	2021-04	B.1.1.7	EPI_ISL_10342961
FK1399	0.9972	1592	2021-04	B.1.1.7	EPI_ISL_10342962
FK1415	0.9968	1383	2021-04	B.1.1.7	EPI_ISL_10342963
FK1336	0.9893	987	2021-04	B.1.1.220	EPI_ISL_10342964
FK1344	0.9964	1213	2021-04	B.1.1.7	EPI_ISL_10342965
FK1352	0.9733	570	2021-04	B.1.1.7	EPI_ISL_10342966
FK1360	0.9914	830	2021-04	R.1	EPI_ISL_10342967
FK1368	0.993	1387	2021-04	R.1	EPI_ISL_10342968
FK1376	0.9718	479	2021-04	B.1.1.7	EPI_ISL_10342969
FK1384	0.9888	803	2021-04	B.1.1.220	EPI_ISL_10342970
FK1400	0.9066	168	2021-04	B.1.1.7	EPI_ISL_10342971
FK1416	0.9976	1251	2021-04	B.1.1.7	EPI_ISL_10342972
FK1329	0.9971	1280	2021-04	B.1.1.7	EPI_ISL_10342973
FK1337	0.9479	409	2021-04	B.1.1.7	EPI_ISL_10342974
FK1345	0.9919	1352	2021-04	B.1.1.7	EPI_ISL_10342975
FK1353	0.974	349	2021-04	R.1	EPI_ISL_10342976
FK1361	0.9912	706	2021-04	B.1.1.7	EPI_ISL_10342977
FK1369	0.9857	905	2021-04	R.1	EPI_ISL_10342978
FK1377	0.9908	722	2021-04	B.1.1.7	EPI_ISL_10342979
FK1385	0.9974	801	2021-04	B.1.1.7	EPI_ISL_10342980
FK1393	0.9698	880	2021-04	B.1.1.7	EPI_ISL_10342981
FK1401	0.9655	295	2021-04	B.1.1.7	EPI_ISL_10342982
FK1330	0.9791	925	2021-04	B.1.1.7	EPI_ISL_10342983
FK1338	0.9501	244	2021-04	B.1.1.7	EPI_ISL_10342984
FK1346	0.9868	930	2021-04	B.1.1.7	EPI_ISL_10342985
FK1362	0.9587	326	2021-04	B.1.1.7	EPI_ISL_10342986
FK1370	0.9833	605	2021-04	B.1.1.7	EPI_ISL_10342987
FK1378	0.9902	912	2021-04	B.1.1.7	EPI_ISL_10342988
FK1386	0.9961	1182	2021-04	B.1.1.7	EPI_ISL_10342989
FK1410	0.9906	909	2021-04	B.1.1.7	EPI_ISL_10342990
FK1418	0.9754	908	2021-04	R.1	EPI_ISL_10342991
FK1331	0.9949	1097	2021-04	B.1.1.7	EPI_ISL_10342992
FK1339	0.9974	750	2021-04	B.1.1.7	EPI_ISL_10342993
FK1347	0.968	452	2021-04	B.1.1.7	EPI_ISL_10342994
FK1355	0.9898	988	2021-04	R.1	EPI_ISL_10342995
FK1411	0.9972	809	2021-04	B.1.1.7	EPI_ISL_10342996
FK1419	0.9973	1505	2021-04	B.1.1.7	EPI_ISL_10342997
FK1332	0.9974	1056	2021-04	B.1.1.7	EPI_ISL_10342998
FK1356	0.9693	342	2021-04	R.1	EPI_ISL_10342999
FK1364	0.9836	594	2021-04	B.1.1.7	EPI_ISL_10343000
FK1372	0.9853	549	2021-04	B.1.1.7	EPI_ISL_10343001
FK1388	0.9808	723	2021-04	B.1.1.7	EPI_ISL_10343002
FK1420	0.9972	1261	2021-04	B.1.1.7	EPI_ISL_10343003
FK1428	0.9914	834	2021-05	B.1.1.7	EPI_ISL_10343004
FK1436	0.9976	1919	2021-05	B.1.1.7	EPI_ISL_10343005
FK1444	0.9976	1742	2021-05	B.1.1.7	EPI_ISL_10343006
FK1452	0.9974	1132	2021-05	B.1.1.7	EPI_ISL_10343007
FK1460	0.9193	197	2021-05	B.1.1.7	EPI_ISL_10343008
FK1468	0.996	872	2021-05	B.1.1.7	EPI_ISL_10343009
FK1492	0.9531	249	2021-05	B.1.1.7	EPI_ISL_10343010
FK1500	0.9974	918	2021-05	B.1.1.7	EPI_ISL_10343011
FK1508	0.9965	888	2021-05	B.1.1.7	EPI_ISL_10343012
FK1516	0.9325	181	2021-05	B.1.1.7	EPI_ISL_10343013
FK1437	0.9976	2069	2021-05	B.1.1.7	EPI_ISL_10343014
FK1453	0.9974	1774	2021-05	B.1.1.7	EPI_ISL_10343015
FK1461	0.9973	1373	2021-05	B.1.1.7	EPI_ISL_10343016
FK1485	0.9975	1364	2021-05	B.1.1.7	EPI_ISL_10343017
FK1493	0.9534	274	2021-05	B.1.1.7	EPI_ISL_10343018
FK1517	0.9976	1877	2021-05	B.1.1.7	EPI_ISL_10343019
FK1430	0.9976	1332	2021-05	B.1.1.7	EPI_ISL_10343020
FK1438	0.9976	2021	2021-05	B.1.1.7	EPI_ISL_10343021
FK1446	0.9967	773	2021-05	B.1.1.7	EPI_ISL_10343022
FK1462	0.9976	1987	2021-05	B.1.1.7	EPI_ISL_10343023
FK1470	0.997	732	2021-05	B.1.1.7	EPI_ISL_10343024
FK1478	0.9975	1140	2021-05	B.1.1.7	EPI_ISL_10343025
FK1486	0.9976	1666	2021-05	B.1.1.7	EPI_ISL_10343026
FK1494	0.9973	703	2021-05	B.1.1.7	EPI_ISL_10343027
FK1502	0.9976	1846	2021-05	B.1.1.7	EPI_ISL_10343028
FK1518	0.9929	784	2021-05	B.1.1.7	EPI_ISL_10343029
FK1431	0.996	972	2021-05	B.1.1.7	EPI_ISL_10343030
FK1455	0.9964	980	2021-05	B.1.1.7	EPI_ISL_10343031
FK1463	0.9423	271	2021-05	B.1.1.7	EPI_ISL_10343032
FK1471	0.9782	410	2021-05	B.1.1.7	EPI_ISL_10343033
FK1479	0.9903	578	2021-05	B.1.1.7	EPI_ISL_10343034
FK1495	0.9059	134	2021-05	B.1.1.7	EPI_ISL_10343035
FK1519	0.9975	1559	2021-05	B.1.1.7	EPI_ISL_10343036
FK1432	0.9968	1213	2021-05	B.1.1.7	EPI_ISL_10343037
FK1440	0.9976	1042	2021-05	B.1.1.7	EPI_ISL_10343038
FK1456	0.9932	509	2021-05	B.1.1.7	EPI_ISL_10343039
FK1464	0.9975	1349	2021-05	B.1.1.7	EPI_ISL_10343040
FK1472	0.9973	1347	2021-05	B.1.1.7	EPI_ISL_10343041
FK1480	0.9976	1821	2021-05	B.1.1.7	EPI_ISL_10343042
FK1488	0.9976	1572	2021-05	B.1.1.7	EPI_ISL_10343043
FK1457	0.9973	1658	2021-05	B.1.1.7	EPI_ISL_10343044
FK1465	0.9916	660	2021-05	B.1.1.7	EPI_ISL_10343045
FK1481	0.9976	1371	2021-05	B.1.1.7	EPI_ISL_10343046
FK1521	0.976	525	2021-05	B.1.1.7	EPI_ISL_10343047
FK1434	0.9807	444	2021-05	B.1.1.7	EPI_ISL_10343048
FK1450	0.9976	894	2021-05	B.1.1.7	EPI_ISL_10343049
FK1458	0.9816	500	2021-05	R.1	EPI_ISL_10343050
FK1466	0.9106	98	2021-05	B.1.1.7	EPI_ISL_10343051
FK1482	0.9976	1650	2021-05	B.1.1.7	EPI_ISL_10343052
FK1490	0.9962	531	2021-05	B.1.1.7	EPI_ISL_10343053
FK1498	0.9976	2376	2021-05	B.1.1.7	EPI_ISL_10343054
FK1506	0.9944	638	2021-05	B.1.1.7	EPI_ISL_10343055
FK1514	0.9976	1776	2021-05	B.1.1.7	EPI_ISL_10343056
FK1522	0.9438	258	2021-05	B.1.1.7	EPI_ISL_10343057
FK1435	0.9976	1969	2021-05	B.1.1.7	EPI_ISL_10343058
FK1443	0.9973	1247	2021-05	B.1.1.7	EPI_ISL_10343059
FK1459	0.9021	190	2021-05	B.1	EPI_ISL_10343060
FK1467	0.974	503	2021-05	B.1.1.7	EPI_ISL_10343061
FK1483	0.9975	695	2021-05	B.1.1.7	EPI_ISL_10343062
FK1491	0.9976	1620	2021-05	B.1.1.7	EPI_ISL_10343063
FK1499	0.9537	388	2021-05	B.1.1.7	EPI_ISL_10343064
FK1507	0.9975	1177	2021-05	B.1.1.7	EPI_ISL_10343065
FK1515	0.9875	730	2021-05	B.1.1.7	EPI_ISL_10343066
FK1523	0.9976	1484	2021-05	B.1.1.7	EPI_ISL_10343067
FK1534	0.9892	1943	2021-05	B.1.1.7	EPI_ISL_10343068
FK1542	0.9975	1357	2021-05	B.1.1.7	EPI_ISL_10343069
FK1550	0.9975	1508	2021-05	B.1.1.7	EPI_ISL_10343070
FK1566	0.9976	2180	2021-05	B.1.1.7	EPI_ISL_10343071
FK1582	0.9577	535	2021-05	B.1.1.7	EPI_ISL_10343072
FK1598	0.9222	175	2021-05	B.1.1.7	EPI_ISL_10343073
FK1606	0.995	827	2021-05	B.1.1.7	EPI_ISL_10343074
FK1614	0.9975	1449	2021-05	B.1.1.7	EPI_ISL_10343075
FK1527	0.9972	1420	2021-05	B.1.1.7	EPI_ISL_10343076
FK1543	0.9976	1515	2021-05	B.1.1.7	EPI_ISL_10343077
FK1583	0.9974	1696	2021-05	B.1.1.7	EPI_ISL_10343078
FK1591	0.9296	192	2021-05	B.1.1.7	EPI_ISL_10343079
FK1599	0.9974	1627	2021-05	B.1.1.7	EPI_ISL_10343080
FK1524	0.9899	767	2021-05	B.1.1.7	EPI_ISL_10343081
FK1536	0.9897	676	2021-05	B.1.1.7	EPI_ISL_10343082
FK1576	0.9324	347	2021-05	B.1.1.7	EPI_ISL_10343083
FK1584	0.9935	1416	2021-05	B.1.1.7	EPI_ISL_10343084
FK1592	0.9624	471	2021-05	B.1.1.7	EPI_ISL_10343085
FK1600	0.9971	1046	2021-05	B.1.1.7	EPI_ISL_10343086
FK1608	0.9898	1673	2021-05	B.1.1.7	EPI_ISL_10343087
FK1529	0.9563	320	2021-05	B.1.1.7	EPI_ISL_10343088
FK1537	0.9855	569	2021-05	B.1.1.7	EPI_ISL_10343089
FK1561	0.9976	1878	2021-05	B.1.1.7	EPI_ISL_10343090
FK1577	0.9897	1746	2021-05	B.1.1.7	EPI_ISL_10343091
FK1585	0.9151	137	2021-05	B.1.1.7	EPI_ISL_10343092
FK1593	0.9125	152	2021-05	B.1.1.7	EPI_ISL_10343093
FK1609	0.9303	189	2021-05	B.1.1.7	EPI_ISL_10343094
FK1538	0.9354	236	2021-05	B.1.1.7	EPI_ISL_10343095
FK1546	0.9518	309	2021-05	R.1	EPI_ISL_10343096
FK1554	0.9976	1504	2021-05	B.1.1.7	EPI_ISL_10343097
FK1570	0.9975	1456	2021-05	B.1.1.7	EPI_ISL_10343098
FK1586	0.9557	309	2021-05	B.1.1.7	EPI_ISL_10343099
FK1531	0.9976	1190	2021-05	B.1.1.7	EPI_ISL_10343100
FK1547	0.9965	867	2021-05	B.1.1.7	EPI_ISL_10343101
FK1571	0.9974	1155	2021-05	B.1.1.7	EPI_ISL_10343102
FK1587	0.9705	547	2021-05	B.1.1.7	EPI_ISL_10343103
FK1603	0.9974	1538	2021-05	B.1.1.7	EPI_ISL_10343104
FK1532	0.9973	1054	2021-05	B.1.1.7	EPI_ISL_10343105
FK1556	0.9975	1178	2021-05	B.1.1.7	EPI_ISL_10343106
FK1564	0.9975	1006	2021-05	B.1.1.7	EPI_ISL_10343107
FK1580	0.9975	2069	2021-05	B.1.1.7	EPI_ISL_10343108
FK1588	0.9968	816	2021-05	B.1.1.7	EPI_ISL_10343109
FK1612	0.996	1182	2021-05	B.1.1.7	EPI_ISL_10343110
FK1541	0.9459	174	2021-05	B.1.1.7	EPI_ISL_10343111
FK1549	0.9976	2041	2021-05	B.1.1.7	EPI_ISL_10343112
FK1557	0.9788	564	2021-05	B.1.1.7	EPI_ISL_10343113
FK1573	0.9866	712	2021-05	B.1.1.7	EPI_ISL_10343114
FK1581	0.9404	612	2021-05	B.1.1.7	EPI_ISL_10343115
FK1589	0.9961	899	2021-05	B.1.1.7	EPI_ISL_10343116
FK1605	0.9915	623	2021-05	B.1.1.7	EPI_ISL_10343117
KP695	0.9792	368	2021-04	B.1.1.7	EPI_ISL_10343118
KU202105121468	0.9974	874	2021-05	B.1.1.7	EPI_ISL_10343119
CM1715	0.9846	550	2021-05	B.1.1.7	EPI_ISL_10343120
AG1169	0.9947	490	2021-05	B.1.1.7	EPI_ISL_10343121
KP697	0.9976	1606	2021-04	B.1.1.7	EPI_ISL_10343122
ZT001-255	0.9578	208	2021-05	B.1.1.7	EPI_ISL_10343123
AV0012	0.9975	1038	2021-01	B.1.1.214	EPI_ISL_10343124
KU202105131791	0.9975	1735	2021-05	B.1.1.7	EPI_ISL_10343125
AG1177	0.9975	1501	2021-05	B.1.1.7	EPI_ISL_10343126
AV0040	0.9976	1507	2021-04	B.1.1.7	EPI_ISL_10343127
KP699	0.9976	1073	2021-05	B.1.1.7	EPI_ISL_10343128
ZT001-341	0.9846	423	2021-05	B.1.1.7	EPI_ISL_10343129
AG1191	0.9889	940	2021-05	B.1.1.7	EPI_ISL_10343130
AV0041	0.9973	1522	2021-04	B.1.1.7	EPI_ISL_10343131
KP700	0.9917	751	2021-05	B.1.1.7	EPI_ISL_10343132
ZT001-314	0.9975	1118	2021-05	B.1.1.7	EPI_ISL_10343133
AV0051	0.9972	1408	2021-05	B.1.1.7	EPI_ISL_10343134
KP701	0.9637	372	2021-05	B.1.1.7	EPI_ISL_10343135
KU202105070712	0.9814	300	2021-05	B.1.1.7	EPI_ISL_10343136
ZT001-001	0.9014	110	2021-05	B.1.1.7	EPI_ISL_10343137
AV0053	0.9974	1032	2021-05	B.1.1.7	EPI_ISL_10343138
KP1	0.9967	1226	2020-01	B	EPI_ISL_10343139
KU202105121443	0.9976	1575	2021-05	B.1.1.7	EPI_ISL_10343140
AG1264	0.9702	338	2021-05	B.1.1.7	EPI_ISL_10343141
KP60	0.9973	1546	2020-03	B.1	EPI_ISL_2897356
KP62	0.9929	957	2020-03	B.6	EPI_ISL_10343142
KP95	0.9976	1464	2020-04	B.1	EPI_ISL_10343143
CG3114	0.9973	801	2021-05	B.1.1.7	EPI_ISL_10343144
CG3370	0.9974	1077	2021-05	B.1.1.7	EPI_ISL_10343145
JG1319	0.9975	951	2021-04	B.1.1.7	EPI_ISL_10343146
JG1358	0.9974	664	2021-04	B.1.1.7	EPI_ISL_10343147
JG1413	0.9975	970	2021-04	B.1.1.7	EPI_ISL_10343148
KP64	0.9976	1721	2020-03	A	EPI_ISL_10343149
KP97	0.9709	558	2020-04	B.1	EPI_ISL_10343150
CG3160	0.9976	1226	2021-05	B.1.1.7	EPI_ISL_10343151
CG3439	0.9965	671	2021-05	B.1.1.7	EPI_ISL_10343152
JG1320	0.9898	1036	2021-04	R.1	EPI_ISL_10343153
JG1367	0.9975	1160	2021-04	B.1.1.7	EPI_ISL_10343154
JG1416	0.9975	813	2021-04	B.1.1.7	EPI_ISL_10343155
KP73	0.9957	981	2020-03	B.1.1.71	EPI_ISL_10343156
KP98	0.9841	1000	2020-04	B.1	EPI_ISL_2897357
CG3218	0.9888	511	2021-05	B.1.1.7	EPI_ISL_10343157
CG3444	0.9974	1575	2021-05	B.1.1.7	EPI_ISL_10343158
JG1322	0.9975	1426	2021-04	B.1.1.7	EPI_ISL_10343159
JG1374	0.9974	972	2021-04	B.1.1.7	EPI_ISL_10343160
JG1418	0.9974	854	2021-04	B.1.1.7	EPI_ISL_10343161
KP74	0.9974	1276	2020-03	B.1	EPI_ISL_2897358
KP100	0.9926	907	2020-04	B.1.1.48	EPI_ISL_10343162
CG3220	0.9975	1228	2021-05	B.1.1.7	EPI_ISL_10343163
KG0954	0.9973	845	2021-05	B.1.1.7	EPI_ISL_10343164
JG1346	0.9975	858	2021-04	B.1.1.7	EPI_ISL_10343165
JG1386	0.9976	1090	2021-04	B.1.1.7	EPI_ISL_10343166
JG1419	0.9897	791	2021-04	R.1	EPI_ISL_10343167
KP81	0.9976	1892	2020-03	B.1	EPI_ISL_10343168
KP103	0.9971	1348	2020-04	B.1	EPI_ISL_2897359
CG2936	0.9049	131	2021-04	B.1.1.7	EPI_ISL_10343169
CG3265	0.9975	1188	2021-05	B.1.1.7	EPI_ISL_10343170
JG1388	0.9976	1096	2021-04	B.1.1.7	EPI_ISL_10343171
JG1425	0.9976	1067	2021-04	B.1.1.7	EPI_ISL_10343172
KP138	0.9886	768	2020-04	B.1.1.48	EPI_ISL_10343173
CG2975	0.9975	1164	2021-04	B.1.1.7	EPI_ISL_10343174
CG3322	0.9975	1076	2021-05	B.1.1.7	EPI_ISL_10343175
JG1292	0.9976	1088	2021-04	B.1.1.7	EPI_ISL_10343176
JG1389	0.9974	1204	2021-04	B.1.1.7	EPI_ISL_10343177
JG1426	0.9587	270	2021-04	B.1.1.7	EPI_ISL_10589542
KP84	0.9976	1839	2020-04	B.1	EPI_ISL_10343178
KP163	0.9218	281	2020-04	B.1	EPI_ISL_10343179
CG3016	0.9976	1241	2021-04	B.1.1.7	EPI_ISL_10343180
CG3330	0.9975	1365	2021-05	B.1.1.7	EPI_ISL_10343181
JG1307	0.9959	1530	2021-04	R.1	EPI_ISL_10343182
JG1401	0.9961	1085	2021-04	B.1.1.214	EPI_ISL_10343183
JG1440	0.9975	1336	2021-04	Q.1	EPI_ISL_10343184
KP87	0.9967	1149	2020-04	B.1	EPI_ISL_10343185
KP164	0.9974	1372	2020-04	B.1.1	EPI_ISL_2897360
CG3081	0.9801	588	2021-05	B.1.1.7	EPI_ISL_10343186
CG3369	0.9976	1160	2021-05	B.1.1.7	EPI_ISL_10343187
JG1315	0.9976	1146	2021-04	B.1.1.7	EPI_ISL_10343188
JG1357	0.9976	1366	2021-04	B.1.1.7	EPI_ISL_10343189
JG1403	0.9976	1320	2021-04	B.1.1.7	EPI_ISL_10343190
JG1441	0.9976	1340	2021-04	B.1.1.7	EPI_ISL_10343191
FK1615	0.9976	1619	2021-05	B.1.1.7	EPI_ISL_10343192
FK1623	0.9895	1519	2021-05	R.1	EPI_ISL_10343193
FK1631	0.9974	1702	2021-05	B.1.1.7	EPI_ISL_10343194
FK1647	0.9914	1040	2021-05	B.1.1.7	EPI_ISL_10343195
FK1671	0.9976	1893	2021-05	B.1.1.7	EPI_ISL_10343196
FK1695	0.9596	597	2021-05	B.1.1.7	EPI_ISL_10343197
FK1703	0.9511	302	2021-05	B.1.1.7	EPI_ISL_10343198
FK1624	0.9812	851	2021-05	B.1.1.7	EPI_ISL_10343199
FK1632	0.9823	1161	2021-05	B.1.1.7	EPI_ISL_10343200
FK1640	0.9957	1229	2021-05	B.1.1.7	EPI_ISL_10343201
FK1656	0.9967	1172	2021-05	B.1.1.7	EPI_ISL_10343202
FK1664	0.9974	1162	2021-05	B.1.1.7	EPI_ISL_10343203
FK1672	0.9974	1161	2021-05	B.1.1.7	EPI_ISL_10343204
FK1680	0.9975	1250	2021-05	B.1.1.7	EPI_ISL_10343205
FK1688	0.9976	1866	2021-05	B.1.1.7	EPI_ISL_10343206
FK1696	0.9975	1604	2021-05	B.1.1.7	EPI_ISL_10343207
FK1704	0.9972	1166	2021-05	B.1.1.7	EPI_ISL_10343208
FK1625	0.993	841	2021-05	B.1.1.7	EPI_ISL_10343209
FK1641	0.9439	194	2021-05	B.1.1.7	EPI_ISL_10343210
FK1649	0.9975	1108	2021-05	B.1.1.7	EPI_ISL_10343211
FK1657	0.9973	1057	2021-05	B.1.1.7	EPI_ISL_10343212
FK1673	0.9976	1273	2021-05	B.1.1.7	EPI_ISL_10343213
FK1689	0.9976	1565	2021-05	B.1.1.7	EPI_ISL_10343214
FK1697	0.9976	1655	2021-05	B.1.1.7	EPI_ISL_10343215
FK1705	0.9974	1597	2021-05	B.1.1.7	EPI_ISL_10343216
FK1626	0.9976	1625	2021-05	B.1.1.7	EPI_ISL_10343217
FK1634	0.9945	876	2021-05	R.1	EPI_ISL_10343218
FK1650	0.9976	1314	2021-05	B.1.1.7	EPI_ISL_10343219
FK1674	0.9976	1847	2021-05	B.1.1.7	EPI_ISL_10343220
FK1682	0.9976	1689	2021-05	R.1	EPI_ISL_10343221
FK1690	0.9874	830	2021-05	B.1.1.7	EPI_ISL_10343222
FK1698	0.9971	1355	2021-05	B.1.1.7	EPI_ISL_10343223
FK1706	0.9975	1494	2021-05	B.1.1.7	EPI_ISL_10343224
FK1627	0.9825	849	2021-05	B.1.1.7	EPI_ISL_10343225
FK1635	0.9976	1685	2021-05	B.1.1.7	EPI_ISL_10343226
FK1643	0.9974	1560	2021-05	B.1.1.7	EPI_ISL_10343227
FK1651	0.9976	1696	2021-05	B.1.1.7	EPI_ISL_10343228
FK1667	0.9974	1364	2021-05	B.1.1.7	EPI_ISL_10343229
FK1675	0.9431	446	2021-05	B.1.1.7	EPI_ISL_10343230
FK1683	0.9334	299	2021-05	B.1.1.7	EPI_ISL_10343231
FK1691	0.9975	1315	2021-05	B.1.1.7	EPI_ISL_10343232
FK1699	0.9975	1587	2021-05	B.1.1.7	EPI_ISL_10343233
FK1628	0.9965	1130	2021-05	B.1.1.7	EPI_ISL_10343234
FK1636	0.9974	1413	2021-05	B.1.1.7	EPI_ISL_10343235
FK1652	0.9973	1396	2021-05	B.1.1.7	EPI_ISL_10343236
FK1660	0.9973	1268	2021-05	B.1.1.7	EPI_ISL_10343237
FK1668	0.9969	684	2021-05	B.1.1.7	EPI_ISL_10343238
FK1676	0.9974	1153	2021-05	Q.1	EPI_ISL_10343239
FK1684	0.9972	1315	2021-05	B.1.1.7	EPI_ISL_10343240
FK1692	0.9976	1615	2021-05	B.1.1.7	EPI_ISL_10343241
FK1700	0.9967	1038	2021-05	B.1.1.7	EPI_ISL_10343242
FK1708	0.9435	559	2021-05	B.1.1.7	EPI_ISL_10343243
FK1621	0.9976	1707	2021-05	B.1.1.7	EPI_ISL_10343244
FK1629	0.931	237	2021-05	B.1.1.7	EPI_ISL_10343245
FK1645	0.9783	367	2021-05	B.1.1.7	EPI_ISL_10343246
FK1661	0.9791	743	2021-05	B.1.1.7	EPI_ISL_10343247
FK1677	0.9972	1312	2021-05	B.1.1.7	EPI_ISL_10343248
FK1685	0.9975	1476	2021-05	B.1.1.7	EPI_ISL_10343249
FK1709	0.9569	346	2021-05	B.1.1.7	EPI_ISL_10343250
FK1622	0.9976	1717	2021-05	B.1.1.7	EPI_ISL_10343251
FK1630	0.9976	1402	2021-05	B.1.1.7	EPI_ISL_10343252
FK1638	0.9927	1655	2021-05	R.1	EPI_ISL_10343253
FK1646	0.9811	663	2021-05	B.1.1.7	EPI_ISL_10343254
FK1654	0.9708	404	2021-05	B.1.1.7	EPI_ISL_10343255
FK1662	0.9718	389	2021-05	B.1.1.7	EPI_ISL_10343256
FK1678	0.9976	1649	2021-05	B.1.1.7	EPI_ISL_10343257
FK1686	0.9976	1673	2021-05	B.1.1.7	EPI_ISL_10343258
FK1710	0.9684	269	2021-05	B.1.1.7	EPI_ISL_10343259
FK1711	0.9976	1417	2021-05	B.1.1.7	EPI_ISL_10343260
FK1719	0.9917	956	2021-05	B.1.1.7	EPI_ISL_10343261
FK1746	0.9942	1186	2021-05	B.1.1.7	EPI_ISL_10343262
JG1481	0.9975	1570	2021-04	B.1.1.7	EPI_ISL_10343263
EK07218	0.9976	1905	2021-05	B.1.1.7	EPI_ISL_10343264
EK07272	0.9976	1470	2021-05	B.1.1.7	EPI_ISL_10343265
EK07456	0.9976	1449	2021-05	B.1.1.7	EPI_ISL_10343266
EK07591	0.9976	1625	2021-05	B.1.1.7	EPI_ISL_10343267
EK07627	0.9976	2009	2021-05	B.1.1.7	EPI_ISL_10343268
FK1712	0.9831	615	2021-05	B.1.1.7	EPI_ISL_10343269
FK1720	0.9973	1082	2021-05	B.1.1.7	EPI_ISL_10343270
FK1739	0.9946	1162	2021-05	B.1.1.83	EPI_ISL_10343271
FK1763	0.9837	705	2021-05	B.1.1.7	EPI_ISL_10343272
EK07752	0.9975	1799	2021-05	B.1.1.7	EPI_ISL_10343273
EK07221	0.9976	1731	2021-05	B.1.1.7	EPI_ISL_10343274
EK07273	0.9976	1695	2021-05	B.1.1.7	EPI_ISL_10343275
EK07490	0.9976	1488	2021-05	B.1.1.7	EPI_ISL_10343276
EK07592	0.9972	1198	2021-05	B.1.1.7	EPI_ISL_10343277
EK07636	0.9976	1465	2021-05	B.1.1.7	EPI_ISL_10343278
FK1713	0.9976	1549	2021-05	B.1.1.7	EPI_ISL_10343279
FK1721	0.9916	1024	2021-05	B.1.1.7	EPI_ISL_10343280
FK1756	0.9167	149	2021-05	B.1.1.7	EPI_ISL_10343281
KU202105233247	0.9974	1388	2021-05	B.1.1.7	EPI_ISL_10343282
EK07763	0.9976	1568	2021-05	B.1.1.7	EPI_ISL_10343283
EK07224	0.9976	1707	2021-05	B.1.1.7	EPI_ISL_10343284
EK07290	0.9976	1754	2021-05	B.1.1.7	EPI_ISL_10343285
EK07501	0.9976	1758	2021-05	B.1.1.7	EPI_ISL_10343286
EK07600	0.9976	1599	2021-05	B.1.1.7	EPI_ISL_10343287
EK07685	0.9976	1806	2021-05	B.1.1.7	EPI_ISL_10343288
FK1714	0.9975	956	2021-05	B.1.1.7	EPI_ISL_10343289
JG1448	0.9974	1031	2021-04	B.1.1.7	EPI_ISL_10343290
FK1741	0.9976	1626	2021-05	B.1.1.7	EPI_ISL_10343291
FK1757	0.9976	1799	2021-05	B.1.1.7	EPI_ISL_10343292
KU202105233250	0.9976	1482	2021-05	B.1.1.7	EPI_ISL_10343293
EK07766	0.9973	1580	2021-05	B.1.1.7	EPI_ISL_10343294
EK07232	0.9976	1387	2021-05	B.1.1.7	EPI_ISL_10343295
EK07340	0.9975	1540	2021-05	B.1.1.7	EPI_ISL_10343296
EK07504	0.9976	1694	2021-05	B.1.1.7	EPI_ISL_10343297
EK07605	0.9973	1524	2021-05	B.1.1.7	EPI_ISL_10343298
EK07687	0.9973	1453	2021-05	B.1.1.7	EPI_ISL_10343299
FK1715	0.9967	1258	2021-05	B.1.1.7	EPI_ISL_10343300
JG1449	0.9975	1361	2021-04	B.1.1.7	EPI_ISL_10343301
FK1742	0.9891	925	2021-05	B.1.1.7	EPI_ISL_10343302
FK1750	0.9976	1603	2021-05	B.1.1.7	EPI_ISL_10343303
FK1758	0.9976	1561	2021-05	B.1.1.7	EPI_ISL_10343304
KU202105233251	0.9976	1389	2021-05	B.1.1.7	EPI_ISL_10343305
EK07783	0.9926	1752	2021-05	B.1.1.7	EPI_ISL_10343306
EK07242	0.9976	1625	2021-05	B.1.1.7	EPI_ISL_10343307
EK07342	0.9976	1700	2021-05	B.1.1.7	EPI_ISL_10343308
EK07560	0.9977	1809	2021-05	B.1.1.7	EPI_ISL_10343309
EK07606	0.9976	1532	2021-05	B.1.1.7	EPI_ISL_10343310
EK07716	0.9974	1685	2021-05	B.1.1.7	EPI_ISL_10343311
FK1743	0.9976	1308	2021-05	B.1.1.7	EPI_ISL_10343312
FK1751	0.9973	1142	2021-05	B.1.1.7	EPI_ISL_10343313
FK1759	0.9856	459	2021-05	B.1.1.7	EPI_ISL_10343314
KU202105233252	0.9879	955	2021-05	B.1.1.7	EPI_ISL_10343315
EK07801	0.9975	1692	2021-05	B.1.1.7	EPI_ISL_10343316
EK07265	0.9976	1524	2021-05	B.1.1.7	EPI_ISL_10343317
EK07349	0.9976	1698	2021-05	B.1.1.7	EPI_ISL_10343318
EK07563	0.9976	1365	2021-05	B.1.1.7	EPI_ISL_10343319
EK07608	0.9976	1580	2021-05	B.1.1.7	EPI_ISL_10343320
EK07722	0.9976	1495	2021-05	B.1.1.7	EPI_ISL_10343321
FK1717	0.9976	1293	2021-05	B.1.1.7	EPI_ISL_10343322
FK1744	0.9976	1751	2021-05	B.1.1.7	EPI_ISL_10343323
EK07809	0.9976	1758	2021-05	B.1.1.7	EPI_ISL_10343324
EK07269	0.9974	1395	2021-05	B.1.1.7	EPI_ISL_10343325
EK07358	0.9976	1757	2021-05	B.1.1.7	EPI_ISL_10343326
EK07574	0.9976	1534	2021-05	B.1.1.7	EPI_ISL_10343327
EK07609	0.9976	1352	2021-05	B.1.1.7	EPI_ISL_10343328
EK07730	0.9976	1846	2021-05	B.1.1.7	EPI_ISL_10343329
KU202105284166	0.9976	1737	2021-05	B.1.1.7	EPI_ISL_10343330
FK1753	0.9937	531	2021-05	B.1.1.7	EPI_ISL_10343331
FK1761	0.9975	1609	2021-05	B.1.1.7	EPI_ISL_10343332
EK07813	0.9976	1974	2021-05	B.1.1.7	EPI_ISL_10343333
EK07270	0.9976	1949	2021-05	B.1.1.7	EPI_ISL_10343334
EK07446	0.9976	1674	2021-05	B.1.1.7	EPI_ISL_10343335
EK07584	0.9976	1485	2021-05	B.1.1.7	EPI_ISL_10343336
EK07611	0.9976	1722	2021-05	B.1.1.7	EPI_ISL_10343337
EK07745	0.9976	1979	2021-05	B.1.1.7	EPI_ISL_10343338
EK05284	0.9973	1415	2021-04	B.1.1.7	EPI_ISL_10343339
EK05410	0.9976	1506	2021-04	B.1.1.7	EPI_ISL_10343340
EK05488	0.9976	1508	2021-04	B.1.1.7	EPI_ISL_10343341
EK05601	0.9976	1658	2021-04	B.1.1.7	EPI_ISL_10343342
EK05661	0.9974	1384	2021-04	B.1.1.7	EPI_ISL_10343343
EK05744	0.9976	1518	2021-04	B.1.1.7	EPI_ISL_10343344
EK05900	0.9976	1724	2021-04	Q.1	EPI_ISL_10343345
EK06032	0.9976	1281	2021-04	B.1.1.7	EPI_ISL_10343346
EK06140	0.9976	1232	2021-04	B.1.1.7	EPI_ISL_10343347
EK06165	0.9976	1681	2021-04	B.1.1.7	EPI_ISL_10343348
EK06201	0.9976	1696	2021-04	B.1.1.7	EPI_ISL_10343349
EK06245	0.9976	1912	2021-05	B.1.1.7	EPI_ISL_10343350
EK05370	0.9976	1731	2021-04	B.1.1.7	EPI_ISL_10343351
EK05411	0.9973	1187	2021-04	B.1.1.7	EPI_ISL_10343352
EK05492	0.9975	896	2021-04	B.1.1.7	EPI_ISL_10343353
EK05614	0.9974	1246	2021-04	B.1.1.7	EPI_ISL_10343354
EK05662	0.9975	1151	2021-04	B.1.1.7	EPI_ISL_10343355
EK05752	0.9974	1264	2021-04	B.1.1.7	EPI_ISL_10343356
EK05902	0.9976	1389	2021-04	B.1.1.7	EPI_ISL_10343357
EK06033	0.9977	1606	2021-04	B.1.1.7	EPI_ISL_10343358
EK06141	0.9976	1802	2021-04	B.1.1.7	EPI_ISL_10343359
EK06177	0.9976	1583	2021-04	B.1.1.7	EPI_ISL_10343360
EK06205	0.9895	1404	2021-05	B.1.1.7	EPI_ISL_10343361
EK06259	0.9976	1608	2021-05	B.1.1.7	EPI_ISL_10343362
EK05374	0.9972	1348	2021-04	B.1.1.7	EPI_ISL_10343363
EK05417	0.9973	1113	2021-04	B.1.1.7	EPI_ISL_10343364
EK05521	0.9976	1364	2021-04	B.1.1.7	EPI_ISL_10343365
EK05616	0.9976	1426	2021-04	B.1.1.7	EPI_ISL_10343366
EK05674	0.9976	1286	2021-04	B.1.1.7	EPI_ISL_10343367
EK05789	0.9976	1560	2021-04	B.1.1.7	EPI_ISL_10343368
EK05988	0.9976	1254	2021-04	B.1.1.7	EPI_ISL_10343369
EK06034	0.9976	1558	2021-04	B.1.1.7	EPI_ISL_10343370
EK06142	0.9976	1738	2021-04	B.1.1.7	EPI_ISL_10343371
EK06180	0.9976	1704	2021-04	B.1.1.7	EPI_ISL_10343372
EK06231	0.9976	1931	2021-05	R.1	EPI_ISL_10343373
EK06266	0.9976	1675	2021-05	B.1.1.7	EPI_ISL_10343374
EK05384	0.9976	1478	2021-04	B.1.1.7	EPI_ISL_10343375
EK05429	0.9976	1474	2021-04	B.1.1.7	EPI_ISL_10343376
EK05530	0.9976	1618	2021-04	B.1.1.7	EPI_ISL_10343377
EK05619	0.9976	1520	2021-04	B.1.1.7	EPI_ISL_10343378
EK05689	0.9975	1125	2021-04	B.1.1.7	EPI_ISL_10343379
EK05837	0.9976	1481	2021-04	B.1.1.7	EPI_ISL_10343380
EK05999	0.9975	1258	2021-04	B.1.1.7	EPI_ISL_10343381
EK06035	0.9972	981	2021-04	B.1.1.7	EPI_ISL_10343382
EK06150	0.9976	1581	2021-04	B.1.1.7	EPI_ISL_10343383
EK06188	0.9975	1368	2021-04	B.1.1.7	EPI_ISL_10343384
EK06234	0.9976	1526	2021-05	B.1.1.7	EPI_ISL_10343385
EK06284	0.9976	2121	2021-05	B.1.1.7	EPI_ISL_10343386
EK05390	0.9976	1524	2021-04	B.1.1.7	EPI_ISL_10343387
EK05431	0.9976	1818	2021-04	B.1.1.7	EPI_ISL_10343388
EK05531	0.9976	1878	2021-04	B.1.1.7	EPI_ISL_10343389
EK05634	0.9976	1172	2021-04	B.1.1.7	EPI_ISL_10343390
EK05710	0.9975	1034	2021-04	B.1.1.7	EPI_ISL_10343391
EK05858	0.9976	1724	2021-04	B.1.1.7	EPI_ISL_10343392
EK06019	0.9976	1568	2021-04	B.1.1.7	EPI_ISL_10343393
EK06036	0.9975	1000	2021-04	B.1.1.7	EPI_ISL_10343394
EK06157	0.9973	1591	2021-04	B.1.1.7	EPI_ISL_10343395
EK06190	0.9976	1594	2021-04	B.1.1.7	EPI_ISL_10343396
EK06235	0.9977	1396	2021-05	B.1.1.7	EPI_ISL_10343397
EK06287	0.9976	2020	2021-05	B.1.1.7	EPI_ISL_10343398
EK05396	0.9976	1805	2021-04	B.1.1.7	EPI_ISL_10343399
EK05432	0.9976	1208	2021-04	B.1.1.7	EPI_ISL_10343400
EK05587	0.9976	1558	2021-04	B.1.1.7	EPI_ISL_10343401
EK05651	0.9974	930	2021-04	B.1.1.7	EPI_ISL_10343402
EK05725	0.9976	1352	2021-04	B.1.1.7	EPI_ISL_10343403
EK05866	0.9973	1215	2021-04	B.1.1.7	EPI_ISL_10343404
EK06028	0.9976	1954	2021-04	B.1.1.7	EPI_ISL_10343405
EK06094	0.9976	1206	2021-04	B.1.1.7	EPI_ISL_10343406
EK06159	0.9977	1717	2021-04	B.1.1.7	EPI_ISL_10343407
EK06191	0.9976	1853	2021-04	B.1.1.7	EPI_ISL_10343408
EK06238	0.9976	1756	2021-05	B.1.1.7	EPI_ISL_10343409
EK06292	0.9976	1278	2021-05	B.1.1.7	EPI_ISL_10343410
EK05403	0.9976	1313	2021-04	B.1.1.7	EPI_ISL_10343411
EK05434	0.9976	1450	2021-04	B.1.1.7	EPI_ISL_10343412
EK05592	0.9976	1405	2021-04	B.1.1.7	EPI_ISL_10343413
EK05656	0.9976	1388	2021-04	B.1.1.7	EPI_ISL_10343414
EK05728	0.9976	1969	2021-04	B.1.1.7	EPI_ISL_10343415
EK05896	0.9976	1379	2021-04	B.1.1.7	EPI_ISL_10343416
EK06029	0.9976	1154	2021-04	B.1.1.7	EPI_ISL_10343417
EK06119	0.9976	1409	2021-04	B.1.1.7	EPI_ISL_10343418
EK06161	0.9976	2300	2021-04	B.1.1.7	EPI_ISL_10343419
EK06198	0.9976	1554	2021-04	B.1.1.7	EPI_ISL_10343420
EK06243	0.9973	1274	2021-05	B.1.1.7	EPI_ISL_10343421
EK06350	0.9976	1946	2021-05	B.1.1.7	EPI_ISL_10343422
EK05404	0.9975	1233	2021-04	B.1.1.7	EPI_ISL_10343423
EK05456	0.9976	1262	2021-04	B.1.1.7	EPI_ISL_10343424
EK05595	0.9977	1755	2021-04	B.1.1.7	EPI_ISL_10343425
EK05660	0.9976	1801	2021-04	B.1.1.7	EPI_ISL_10343426
EK05738	0.9976	1706	2021-04	B.1.1.7	EPI_ISL_10343427
EK05898	0.9973	1262	2021-04	B.1.1.7	EPI_ISL_10343428
EK06030	0.9976	1976	2021-04	B.1.1.7	EPI_ISL_10343429
EK06136	0.9976	1899	2021-04	B.1.1.7	EPI_ISL_10343430
EK06163	0.9976	1787	2021-04	B.1.1.7	EPI_ISL_10343431
EK06200	0.9977	1993	2021-04	B.1.1.7	EPI_ISL_10343432
EK06244	0.9977	2020	2021-05	B.1.1.7	EPI_ISL_10343433
EK06351	0.9976	1673	2021-05	B.1.1.7	EPI_ISL_10343434
EK06369	0.9972	1593	2021-05	R.1	EPI_ISL_10343435
EK06420	0.9976	1352	2021-05	B.1.1.7	EPI_ISL_10343436
EK06508	0.9976	1744	2021-05	B.1.1.7	EPI_ISL_10343437
EK06458	0.9974	1614	2021-05	B.1.1.7	EPI_ISL_10343438
EK06572	0.9976	1608	2021-05	B.1.1.7	EPI_ISL_10343439
EK06733	0.9976	1456	2021-05	B.1.1.7	EPI_ISL_10589460
EK06764	0.9975	1728	2021-05	B.1.1.7	EPI_ISL_10343440
EK06846	0.9975	1728	2021-05	B.1.1.7	EPI_ISL_10343441
EK06966	0.9976	1423	2021-05	B.1.1.7	EPI_ISL_10343442
EK07008	0.9976	1358	2021-05	B.1.1.7	EPI_ISL_10343443
EK07059	0.9973	1233	2021-05	B.1.1.7	EPI_ISL_10343444
EK07164	0.9974	1711	2021-05	B.1.1.7	EPI_ISL_10343445
EK06379	0.9975	1546	2021-05	B.1.1.7	EPI_ISL_10343446
EK06433	0.9976	1556	2021-05	Q.1	EPI_ISL_10343447
EK06527	0.9976	1785	2021-05	B.1.1.7	EPI_ISL_10343448
EK06459	0.9925	1913	2021-05	B.1.1.7	EPI_ISL_10343449
EK06582	0.9974	910	2021-05	B.1.1.7	EPI_ISL_10343450
EK06735	0.9973	1651	2021-05	B.1.1.7	EPI_ISL_10343451
EK06779	0.994	1814	2021-05	B.1.1.7	EPI_ISL_10343452
EK06848	0.9976	1685	2021-05	B.1.1.7	EPI_ISL_10343453
EK06967	0.9975	1148	2021-05	B.1.1.7	EPI_ISL_10343454
EK07009	0.9973	1459	2021-05	B.1.1.7	EPI_ISL_10343455
EK07069	0.9975	1247	2021-05	B.1.1.7	EPI_ISL_10343456
EK07167	0.9975	894	2021-05	B.1.1.7	EPI_ISL_10343457
EK06383	0.9976	1766	2021-05	B.1.1.7	EPI_ISL_10343458
EK06436	0.9976	1716	2021-05	B.1.1.7	EPI_ISL_10343459
EK06528	0.9976	1453	2021-05	B.1.1.7	EPI_ISL_10343460
EK06460	0.9975	1613	2021-05	B.1.1.7	EPI_ISL_10343461
EK06595	0.9976	1436	2021-05	B.1.1.7	EPI_ISL_10343462
EK06738	0.9976	1617	2021-05	B.1.1.7	EPI_ISL_10343463
EK06808	0.9976	1895	2021-05	B.1.1.7	EPI_ISL_10343464
EK06852	0.9976	1467	2021-05	B.1.1.7	EPI_ISL_10343465
EK06968	0.9976	1964	2021-05	B.1.1.7	EPI_ISL_10343466
EK07015	0.9976	1791	2021-05	R.1	EPI_ISL_10343467
EK07121	0.9976	1671	2021-05	B.1.1.7	EPI_ISL_10343468
EK07168	0.9976	2008	2021-05	B.1.1.7	EPI_ISL_10343469
EK06384	0.9976	1688	2021-05	B.1.1.7	EPI_ISL_10343470
EK06437	0.9976	1736	2021-05	B.1.1.7	EPI_ISL_10343471
EK06531	0.9976	1608	2021-05	B.1.1.7	EPI_ISL_10343472
EK06463	0.9976	1663	2021-05	B.1.1.7	EPI_ISL_10343473
EK06641	0.9975	1640	2021-05	B.1.1.7	EPI_ISL_10343474
EK06739	0.9976	1560	2021-05	B.1.1.7	EPI_ISL_10343475
EK06817	0.9973	1545	2021-05	B.1.1.7	EPI_ISL_10343476
EK06925	0.99	1799	2021-05	R.1	EPI_ISL_10343477
EK06971	0.9976	2076	2021-05	B.1.1.7	EPI_ISL_10343478
EK07022	0.9976	1176	2021-05	B.1.1.7	EPI_ISL_10343479
EK07143	0.9974	1550	2021-05	B.1.1.7	EPI_ISL_10343480
EK07185	0.9976	1620	2021-05	B.1.1.7	EPI_ISL_10343481
EK06402	0.9891	1382	2021-05	B.1.1.7	EPI_ISL_10343482
EK06438	0.9975	1733	2021-05	B.1.1.7	EPI_ISL_10343483
EK06545	0.9976	1943	2021-05	B.1.1.7	EPI_ISL_10343484
EK06472	0.9894	1313	2021-05	R.1	EPI_ISL_10343485
EK06674	0.9976	1455	2021-05	B.1.1.7	EPI_ISL_10343486
EK06750	0.9975	1196	2021-05	B.1.1.7	EPI_ISL_10343487
EK06822	0.9975	1677	2021-05	B.1.1.7	EPI_ISL_10343488
EK06939	0.9976	1465	2021-05	B.1.1.7	EPI_ISL_10343489
EK06981	0.9976	1161	2021-05	B.1.1.7	EPI_ISL_10343490
EK07024	0.9976	1804	2021-05	B.1.1.7	EPI_ISL_10343491
EK07156	0.9975	1336	2021-05	B.1.1.7	EPI_ISL_10343492
EK07186	0.9976	1791	2021-05	B.1.1.7	EPI_ISL_10343493
EK06409	0.9976	1582	2021-05	B.1.1.7	EPI_ISL_10343494
EK06441	0.9976	1843	2021-05	B.1.1.7	EPI_ISL_10343495
EK06546	0.9976	1864	2021-05	B.1.1.7	EPI_ISL_10343496
EK06501	0.9976	1539	2021-05	B.1.1.7	EPI_ISL_10343497
EK06707	0.9976	1373	2021-05	B.1.1.7	EPI_ISL_10343498
EK06752	0.9977	1498	2021-05	B.1.1.7	EPI_ISL_10343499
EK06824	0.9966	1452	2021-05	B.1.1.7	EPI_ISL_10343500
EK06942	0.9976	1256	2021-05	B.1.1.7	EPI_ISL_10343501
EK06990	0.9976	1778	2021-05	B.1.1.7	EPI_ISL_10343502
EK07026	0.9976	1888	2021-05	B.1.1.7	EPI_ISL_10343503
EK07158	0.9976	1692	2021-05	B.1.1.7	EPI_ISL_10343504
EK07187	0.9977	1886	2021-05	B.1.1.7	EPI_ISL_10343505
EK06414	0.9975	1749	2021-05	B.1.1.7	EPI_ISL_10343506
EK06450	0.9975	1407	2021-05	B.1.1.7	EPI_ISL_10343507
EK06559	0.9976	1766	2021-05	B.1.1.7	EPI_ISL_10343508
EK06503	0.9977	1816	2021-05	B.1.1.7	EPI_ISL_10343509
EK06712	0.9977	1637	2021-05	B.1.1.7	EPI_ISL_10343510
EK06753	0.9974	1117	2021-05	B.1.1.7	EPI_ISL_10343511
EK06825	0.9975	1611	2021-05	B.1.1.7	EPI_ISL_10343512
EK06955	0.9976	1558	2021-05	B.1.1.7	EPI_ISL_10343513
EK07004	0.9976	1629	2021-05	B.1.1.7	EPI_ISL_10343514
EK07045	0.9977	1518	2021-05	B.1.1.7	EPI_ISL_10343515
EK07160	0.9976	1686	2021-05	B.1.1.7	EPI_ISL_10343516
EK07213	0.9977	2017	2021-05	B.1.1.7	EPI_ISL_10343517
EK06417	0.9974	1523	2021-05	B.1.1.7	EPI_ISL_10343518
EK06452	0.9976	1560	2021-05	B.1.1.7	EPI_ISL_10343519
EK06568	0.9976	1890	2021-05	B.1.1.7	EPI_ISL_10343520
EK06506	0.9977	1748	2021-05	B.1.1.7	EPI_ISL_10343521
EK06722	0.9976	1538	2021-05	B.1.1.7	EPI_ISL_10343522
EK06756	0.9976	1219	2021-05	B.1.1.7	EPI_ISL_10343523
EK06845	0.9975	1741	2021-05	B.1.1.7	EPI_ISL_10343524
EK06961	0.9975	1373	2021-05	B.1.1.7	EPI_ISL_10343525
EK07006	0.9976	2370	2021-05	B.1.1.7	EPI_ISL_10343526
EK07046	0.9974	1480	2021-05	B.1.1.7	EPI_ISL_10343527
[truncated: 323 more rows]
